# Supplementary material for: Potential Roles of Oral Microbiota in the Pathogenesis of Immunoglobin A Nephropathy
Source: Front Cell Infect Microbiol. 2021 Apr 2;11:652837. doi: 10.3389/fcimb.2021.652837 (PMC8050349; doi:10.3389/fcimb.2021.652837)
Supplement: Supplementary Table 1 — 16S rRNA gene data on bacterial taxonomy and relative abundance. [file Table_1.xlsx]

## Sheet: supplementary table 1
Genus	HC10	HC11	HC12	HC13	HC14	HC15	HC16	HC17	HC18	HC19	HC1	HC20	HC21	HC22	HC23	HC24	HC25	HC26	HC27	HC28	HC29	HC2	HC30	HC3	HC4	HC5	HC6	HC7	HC8	HC9	IgAN10	IgAN11	IgAN12	IgAN13	IgAN14	IgAN15	IgAN16	IgAN17	IgAN18	IgAN19	IgAN1	IgAN20	IgAN21	IgAN22	IgAN23	IgAN24	IgAN25	IgAN26	IgAN27
Prevotella	5.92	28.8	16	5.59	16.3	11.6	5.36	18.6	19	12.8	20.3	29.4	14.7	16	15.7	33.4	12.8	10.8	34.4	10.1	31.9	14.1	17.1	22.6	16.8	27.1	4.08	10.9	1.95	0.943	10.1	6.97	5.62	11	14.9	11.5	6.28	14.4	14.2	25.7	17.5	16.9	7.93	25.7	9.2	8.55	17.2	23.3	15.5
Unassigned	11.6	6.83	6.58	13.9	4.65	4.12	7.66	6.47	8.01	23.5	6.59	10	15.7	8.29	2.1	3.52	15.8	5.35	5.34	9.25	10.8	11.1	4.14	7.5	5.39	6.21	6.96	8.84	3.65	20.1	12.4	17.8	19.2	13.3	10.4	19.4	9.36	8.69	17.9	13	15.6	19.2	26.7	8.89	13.9	11.8	21.2	11.1	14.7
Leptotrichia	2.67	2.79	7.02	3.73	1.78	1.01	2.76	0.834	1.14	1.48	2.85	1.87	1.49	4.01	0.688	0.793	1.38	1.32	3.55	0.805	0.26	1.36	1.06	0.855	1.32	0.923	1.91	3.52	5.7	0.214	1.37	0.239	0.788	1.07	2.65	0.398	0.424	0.755	1.91	0.625	1.89	1.22	1.15	0.772	0.486	2.69	1.23	1.69	0.65
Porphyromonas	6.04	4.14	7.46	6.06	5.35	13.9	3.72	6.17	4.05	9.92	9.1	5.05	1.46	15.3	5.81	1.48	5.86	17.6	2.12	5.73	5.87	3.25	28	14.4	21.1	9.24	4.87	8.26	4.82	4.95	6.3	5.34	4.73	11.3	7.57	7.07	14.6	6.52	8.42	5.14	8.32	6.09	5.56	2.31	11.4	15.9	6.62	10.9	11.1
Treponema	0.0461	0.159	1.32	2.39	4.43	2.68	0.0335	0.373	0.105	2.01	0.893	0.415	0.0755	0.642	0.323	0.0713	0.369	0.373	0.113	1.35	0.113	0.411	0.0755	0.138	0.18	0.134	0.235	0.721	0.247	0.0503	0.268	0.952	1.32	0.0671	0.424	0.763	0.411	0.113	0.369	0.663	0.998	0.268	1.17	0.26	2.36	0.449	0.31	0.713	0
Neisseria	27.6	7.78	11.5	16.3	11.7	41.4	38.4	24.2	29.7	11.5	13.7	4.95	10.5	10.9	12.4	22.7	15.5	14.3	12.6	18.4	6	6.79	9.1	19.2	6.44	14.9	32.1	34.6	15.1	3.11	34	28.4	24.6	19	19.6	32.2	36.6	26.6	10.5	15.9	18.4	15.7	1.6	33.3	26.8	19	20.5	10	23.8
Actinomyces	1.12	0.6	1.22	0.507	0.516	0.164	0.524	1.4	0.306	0.486	1.03	1.85	3.28	0.214	1.54	0.721	0.78	0.411	1.28	0.444	0.331	0.931	0.218	0.461	0.214	1.36	0.902	0.214	2.22	0.243	0.499	0.352	0.398	0.201	0.444	0.105	0.6	0.453	0.264	0.285	0.616	0.319	0.0839	0.512	0.365	0.26	0.285	0.956	0.126
Saccharibacteria_genera_incertae_sedis	2.29	2.93	4.93	1.65	1.05	0.688	1.53	1.21	1.97	2.09	3.25	2.06	1.27	4.23	0.549	2.47	0.893	0.776	4.38	1.29	0.654	0.801	1.32	0.549	1.04	1.06	0.679	3.86	3.08	0.83	1.52	0.461	1.27	3.22	7.65	2.05	1.45	1.22	2.05	1.48	1.58	1.32	1.67	4.02	1.36	6.66	2.66	4.63	0.411
Capnocytophaga	1.85	0.704	0.704	1.79	0.767	1.43	0.545	0.99	0.642	0.591	0.377	0.717	0.83	0.851	0.331	0.453	0.495	0.18	0.13	1.52	0.0671	0.495	0.214	0.923	0.256	0.356	1.2	2.52	1.58	0.0461	1.51	0.524	2.64	1.29	1.33	0.839	0.461	0.813	1.78	0.696	0.998	1.09	5.21	1.2	1.74	1.72	1.11	0.365	4.47
Selenomonas	0.0881	0.159	0.449	0.356	0.629	0.918	0.0335	0.256	0.554	0.428	0.159	0.943	0.226	0.113	0.78	0.113	0.168	1.07	0.193	0.0964	0.168	0.436	0.109	0.0545	0.138	0.172	0.289	0.96	0.243	0.00839	0.189	0.134	0.185	0.222	0.507	0.0461	0.101	0.193	0.0335	0.0839	0.952	0.31	0.176	0.0587	0.482	0.134	0.268	0.268	0.0503
Fusobacterium	3.49	7.99	3.7	13.4	3.4	2.06	2.28	1.36	5.74	6.8	4.69	4.14	5.13	10.7	3.66	2.96	10.1	5.44	7.41	3.71	10	3.64	7.87	9	11	6.36	5.32	4.95	6.48	1.3	4.18	6.98	7.8	8.38	6.26	6.6	5.46	4.6	15.6	5.88	5.69	7.64	20.3	4.18	6.28	9.85	5.36	7.32	0.834
Haemophilus	16.5	10.9	7.16	6.87	1.26	1.02	13.2	10.4	7.5	2.35	3.37	7.48	8.55	3.54	9.46	4.31	13.5	10.2	4.87	22.8	3.25	19.6	4.68	5.45	12.1	9.36	9.45	5.14	6.66	0.692	13.2	13.5	15	10.8	9.02	4.91	9.88	9.47	9.12	11	5.02	3.52	0.0545	9.68	7.17	4.7	6.03	6.91	11.5
Alloprevotella	0.205	1.87	0.281	0.428	0.528	0.868	0.348	0.579	2.81	1.67	4.66	0.96	0.583	1.26	0.256	2.23	1.05	0.264	1.94	1.79	0.302	0.793	1.67	0.138	0.365	0.683	0.461	0.625	0.201	0.109	1.09	2.66	0.21	1.17	0.419	0.478	0.914	2.45	1.33	0.985	1.74	2.94	0.0377	0.105	1.13	0.411	1.14	2.94	0.109
Streptococcus	6.83	5.32	10.2	11	19.3	8.95	7.71	6.72	2.34	5.05	5.66	7.39	9.97	4.58	18.5	3.27	4.26	11.8	1.52	6.31	9.23	20.2	6.24	6.78	3.79	3.4	4.5	3.17	19	0.906	5.23	3.73	2.92	2.15	1.33	1.77	5.71	8.83	1.53	2.13	6.22	2.63	3.58	3.43	3.37	5.94	5.06	2.74	10.5
Veillonella	6.61	10.8	8.64	3.95	6.67	2.29	3.31	10.7	8.86	7.09	10.8	15.8	12.5	11.9	15.1	16	7.93	12.6	13.6	4.1	4.96	6.03	6.44	5.67	10.4	12.4	5.04	4.48	2.87	24.8	1.83	2.62	0.507	4.73	3.87	1.58	2.1	9.09	5.09	8.4	3.92	4.2	4.13	1.8	2.07	2.6	3.75	4.56	2.31
Campylobacter	1.21	0.7	1.43	1.7	0.822	0.562	0.461	1.71	1.88	1.7	0.507	1.18	2.79	0.432	1.33	0.721	0.897	0.348	0.675	0.83	0.44	1.57	0.725	0.113	0.696	0.608	1.52	0.604	1.09	0.512	0.679	0.566	0.663	0.952	1.26	0.407	0.755	0.528	0.918	0.411	0.444	0.608	6.64	0.499	1.52	0.394	0.566	1	0.0461
Oribacterium	0.205	0.361	0.298	0.0881	0.193	0.0964	0.247	0.382	0.264	0.205	0.327	0.478	0.717	0.117	0.205	0.323	0.21	0.235	1.21	0.101	0.126	0.256	0.168	0.474	0.545	0.403	0.512	0.0797	0.252	0.0629	0.0839	0.201	0.0755	0.361	0.474	0.0671	0.0629	0.201	0.679	0.407	0.285	0.185	0.239	0.138	0.147	0.138	0.113	0.394	0.495
Catonella	0.159	0.239	0.52	0.424	0.264	0.0797	0.13	0.155	0.0461	0.713	0.0881	0.323	0.256	0.331	0.294	0.105	0.256	0.277	0.222	0.587	0.13	0.268	0.0964	0.176	0.159	0.122	0.474	0.302	0.155	0.00419	0.185	0.717	0.235	0.264	0.147	0.264	0.252	0.0839	0.646	0.256	0.327	0.277	0.541	0.34	0.734	0.373	0.289	0.667	0.0839
Fretibacterium	0	0.0168	0.0545	0.147	0.189	0.0587	0	0.0126	0	0.327	0.0587	0.0126	0	0.0252	0.239	0.0126	0.021	0.0545	0.0126	0.117	0.0377	0.0713	0.00419	0	0	0.00839	0.0168	0.176	0.0839	0.0461	0.00419	0.0964	0.138	0.00419	0	0.0377	0.0252	0	0.0168	0.0126	0.117	0.00839	0.0964	0.00839	0.285	0.0335	0.00839	0.0377	0
SR1_genera_incertae_sedis	0.00419	0.885	0.0461	0.21	0.0168	0.0419	0.126	0.185	0.0587	0.977	4.36	0.101	0	1.66	0.0545	0.0503	0.319	0.0126	0.0168	0.843	0.222	0.512	1.4	0.985	4.83	0.671	0.344	1.21	0.285	0.323	1.16	0.822	3.23	7.31	8.17	1.6	0.474	0.943	2.7	3.72	0.44	1.29	0.00419	0.294	1.3	4.3	3.39	3.53	0.105
Rothia	1.54	0.595	2.2	1.59	3.12	0.541	2.48	2.42	1.16	1.2	0.851	0.377	1.38	0.289	5.88	0.608	4.81	1.52	0.226	0.91	0.608	1.11	0.96	0.302	0.327	0.453	5.19	1.26	12.4	0.621	0.83	0.247	4.7	0.453	0.977	0.398	0.751	0.876	0.239	0.226	0.327	0.0503	9.36	0.876	1.48	0.239	0.0797	0.83	0.562
Corynebacterium	0.57	0.0419	0.302	0.306	0.344	0.176	0.0419	0.159	0.0252	0.164	0.0587	0.138	0.52	0.0252	0.239	0.0587	0.0503	0.185	0.0168	0.122	0.0168	0.717	0.0377	0.0755	0.0503	0.143	0.222	0.143	0.658	0.105	0.101	0.0335	0.243	0.0797	0.0671	0.0335	0.134	0.155	0.0168	0.0335	0.201	0.0503	0	0.164	0.151	0.335	0.0126	0.126	0
Streptobacillus	0	0.00419	0.00419	0.533	5.76	0	0.147	0	0.0168	0.981	0.0377	0.407	0	0.302	0.0587	0.00839	0	0	0	0.851	0	0	0.117	0.164	0	0.117	0	0.0294	0.00419	0.713	0.0252	2.07	0.00839	0.0252	0	0.00419	0.0545	0	0.00839	0	0.0964	1.54	0	0.0126	0.00839	0	0.377	0	0
Tannerella	0.0461	0.0797	0.0587	0.138	0.185	0.168	0	0.0294	0.138	0.277	0.122	0.0587	0.0839	0.117	0.0419	0.0377	0.0377	0.105	0.0377	0.151	0.0294	0.109	0.0629	0.117	0.0377	0.0168	0.0377	0.0839	0.21	0.0503	0.0168	0.126	0.0629	0.113	0.117	0.0461	0.0419	0.0503	0.0461	0.0377	0.147	0.0545	0.0252	0.00419	0.189	0.0461	0.0168	0.0503	0
Megasphaera	0.0377	0.159	0.0671	0.0126	0.277	0.0252	0.197	0.843	0.314	0.348	0.818	0.268	1.04	0.0252	0.0252	0.0335	0.0545	0.147	0.943	0.0168	0.134	0.222	0.226	0.00839	0.214	0.0294	0	0.00839	0.021	0	0.0126	0	0	0.00839	0.0461	0	0.0126	0.117	0	0	0.113	0.0377	0.0377	0.0126	0.0168	0.273	0.021	0.122	0.00419
Lautropia	0.285	0.0545	0.625	0.394	0.373	0.0629	0.541	0.776	0.0797	0.0503	0.0881	0.0964	0.897	0.0713	0.646	0.155	0.117	0.0168	0.0168	0.31	0.00419	0.126	0.0377	0.268	0.289	0.105	2.73	0.155	4.05	0.00839	0.704	0.117	0.193	0.377	0.398	0.306	0.0755	0.386	0.13	0.273	0.0461	0.0713	0.155	0.348	1.64	0.189	0.126	0.0755	0.549
Gemella	0.579	0.327	1.38	1.45	3.6	1.86	1.23	0.444	0.281	0.591	0.256	0.436	1.43	0.453	0.717	0.26	0.256	1.54	0.126	0.721	0.755	2.14	0.667	0.365	0.168	0.541	0.474	0.331	0.491	0.0881	0.189	0.319	0.0755	0.264	0.0461	0.147	0.252	0.26	0.319	0.122	0.772	0.457	2.19	0.117	0.13	0.323	0.159	0.243	0.105
Chryseobacterium	0.0335	0.0419	0.0377	0.0545	0.0755	0.00419	0.0545	0.0168	0.0126	0.0252	0.00419	0.0252	0	0.00839	0.0503	0.00419	0	0.021	0	0.0461	0.00839	0.0629	0	0.00419	0.0168	0.00839	0.00419	0.00839	0.021	0	0.021	0.0335	0.0587	0.0168	0.00839	0.00839	0.0168	0.0377	0.00839	0	0.0168	0.00839	0.00839	0.00419	0.00839	0.0294	0.021	0.0126	0.0545
Dialister	0.0294	0.101	0.164	0.277	0.356	0.218	0.0671	0.0839	0.0629	0.533	0.189	0.193	0.0797	0.0671	0.235	0.0587	0.0419	0.298	0.201	0.151	1.07	0.138	0.344	0.0461	0.13	0.0629	0.0252	0.222	0.021	0.126	0.0377	0.226	0.0419	0.0294	0.0881	0.126	0.0335	0.0839	0.0252	0.105	0.528	0.0377	0.00839	0.0461	0.13	0.176	0.021	0.0545	0
Peptostreptococcaceae_incertae_sedis	0.0671	0.0252	0.0335	0.0377	0.0294	0.0377	0.0126	0.00419	0.0168	0.0126	0.0168	0.0461	0	0.0797	0.021	0.0252	0.134	0.0168	0.105	0.0294	0.0168	0.0377	0.0335	0.164	0.0252	0.0377	0.147	0.0839	0.0587	0.0839	0.00419	0.0587	0.0839	0.0419	0.159	0.0294	0.0252	0.0294	0.0755	0.117	0.218	0.0419	0.0252	0.00839	0.172	0.00419	0.00419	0.0629	0.147
Aggregatibacter	0.00419	0.637	1.02	1.08	0.289	0	2.42	0.541	0.398	0.675	0.897	0.658	1.27	0.218	0.633	0.335	0.365	0.143	0.155	4.31	0.948	1.18	0.709	0.0335	0.247	0.616	2.6	0.365	0.885	0.0503	0.474	1.91	0.306	0.44	0.159	0.784	0.528	1.01	0.813	0.428	0.663	0.537	0	0.252	1.41	1.3	0.382	1.25	0.0335
Atopobium	0.0713	0.243	0.0629	0.021	0.222	0.0629	0.176	0.294	0.0629	0.189	0.495	0.201	0.226	0.159	0.0713	0.289	0.0419	0.0419	0.465	0.0839	0.235	0.151	0.172	0.0461	0.13	0.0923	0.0419	0.0713	0.0629	0.0629	0.0461	0.0671	0.00839	0.0294	0.0964	0.0377	0.0671	0.0629	0.0335	0.0671	0.0461	0.0419	0.0168	0.0335	0.0629	0.0335	0.0629	0.0587	0
Cardiobacterium	0.109	0.0126	0.0797	0.0461	0.0587	0.0671	0.0377	0.0629	0.0335	0	0.00839	0.0461	0.021	0.0168	0.0713	0.021	0.0377	0.021	0.00419	0.0252	0.00419	0.00419	0.0294	0.0755	0.0294	0.0881	0.222	0.0839	0.34	0	0.231	0.00839	0.0755	0.0713	0.0126	0.0168	0.00839	0.0252	0.0126	0.0545	0.0126	0.0294	0.0252	0.0252	0.0545	0.0587	0.00839	0.0335	0.00839
Lachnoanaerobaculum	0.31	0.319	0.26	0.176	0.105	0.205	0.126	0.226	0.26	0.235	0.172	0.344	0.252	0.193	0.193	0.143	0.21	0.109	0.294	0.0755	0.0419	0.306	0.164	0.319	0.134	0.252	0.21	0.101	0.18	0.138	0.0503	0.0923	0.0797	0.21	0.201	0.138	0.109	0.0335	0.767	0.155	0.243	0.147	0.289	0.0587	0.176	0.0503	0.147	0.319	0.117
Peptococcus	0.109	0.105	0.0713	0.0839	0.117	0.0461	0.0377	0.021	0.021	0.151	0.0503	0.0755	0.109	0.0503	0.0168	0.0294	0.113	0.0126	0.0629	0.0461	0.0419	0.0755	0.021	0.0964	0.0168	0.0545	0.151	0.0252	0.0294	0.0126	0.0126	0.0629	0.0168	0.00839	0.0671	0.0671	0.0252	0.0252	0.0503	0.0377	0.218	0.44	0.0755	0.00839	0.0713	0.00419	0.0335	0.0964	0
Mycoplasma	0.00839	0.0419	0.122	0.021	0.688	0.185	0	0.0168	0.0168	0.13	0.172	0.0126	0	0.0545	0.00839	0.00419	0.021	0.0168	0.0252	0.0252	0.0294	0.00419	0.0252	0.0126	0.021	0.00419	0.00839	0.205	0	0.00839	0.021	0.151	0.122	0.0126	0.00839	0.0797	0.0252	0.00839	0.00419	0.109	0.0461	0.00839	0	0.0797	0.197	0.0671	0.0126	0.0461	0
Eubacterium	0.168	0.503	0.306	0.138	0.943	0.101	0.113	0.126	0.0671	0.155	0.352	0.143	0.0923	0.109	0.0671	0.205	0.0587	0.172	0.113	0.101	0.256	0.0503	0.252	0.302	0.365	0.176	0.101	0.0964	0.0839	0.461	0.0797	0.168	0.0419	0.0461	0.0797	0.0797	0.0629	0.0294	0.0964	0.13	0.0839	0.143	0.126	0.021	0.172	0.0126	0.0964	0.503	0.101
Granulicatella	0.813	0.243	2.75	1.28	1.31	1.34	3.21	0.361	0.813	0.533	0.767	0.528	1.3	0.704	1.15	0.78	0.256	1.04	0.344	0.491	0.327	0.264	1.21	0.587	0.226	0.78	0.985	0.583	0.876	0.0294	0.457	0.214	0.424	0.18	0.273	0.361	0.834	0.591	0.172	0.495	0.767	1.19	0.302	0.226	0.491	0.403	0.403	0.83	0.86
Filifactor	0.0335	0.0923	0.176	0.688	1.19	0.176	0.00839	0.0126	0.0168	0.411	0.352	0.0294	0	0.13	0.0755	0.021	0.0839	0.268	0.0713	0.302	0.646	0.00839	0.273	0.0335	0.0126	0.0419	0.00419	0.507	0.138	0.168	0.00419	0.0461	0.185	0.0252	0.0839	0.117	0.0839	0.00419	0.126	0.138	0.122	0.0294	0.00839	0.00419	0.302	0.0419	0.00419	0.0419	0
Bacteroides	0.00419	0	0	0.0755	0.0797	0.0755	0.00419	0	0.00839	0	0	0.00419	0	0.021	0	0	0.00419	0.00839	0.00839	0.126	0.00839	0	0.00839	0	0	0	0	0.00839	0.0839	4.53	0.0168	0	0.0755	0	0.00419	0	0.0377	0.00839	0	0	0.0461	0	0.00419	0	0	0	0	0.00839	0
Stomatobaculum	0.0168	0.138	0.0923	0.134	0.126	0.105	0.0419	0.0377	0.0755	0.176	0.159	0.214	0.277	0.39	0.126	0.101	0.0377	0.101	0.0923	0.0461	0.134	0.117	0.0461	0.105	0.0923	0.243	0.00419	0.021	0.0713	0.0587	0	0.109	0.00419	0.13	0	0	0.0335	0.0503	0.138	0.0377	0.021	0.00419	0.0671	0.0503	0	0.0881	0	0.117	0
Pyramidobacter	0	0	0	0.021	0.00419	0	0	0	0	0.143	0	0	0	0	0	0	0	0	0	0	0	0.00419	0	0	0	0	0	0	0	0.0168	0.00419	0	0.0126	0	0	0	0	0	0	0	0.00839	0	0.00419	0	0.00419	0	0	0	0
Acinetobacter	0.00839	0	0.00419	0.021	0.00839	0.00419	0	0	0.00419	0.00839	0.00839	0	0.0587	0	0.00419	0	0	0.00419	0	0.00419	0	0	0	0.00419	0	0	0.021	0.00839	0.205	28.9	0	0	0	0	0.00839	0	0	0	0	0	0.00839	0	0.00419	0	0	0	0	0	0
Abiotrophia	0.0713	0	0.0881	0.0126	0.113	0.0335	0.0545	0.0461	0.0168	0.164	0.0377	0.00839	0	0.00419	0	0.00839	0	0.0335	0.00839	0.0252	0	0.00419	0.0126	0.277	0	0	0	0	0.0126	0.021	0	0.00839	0	0.00839	0.00419	0.0126	0.654	0.021	0.0377	0.101	0.0335	0.0335	0	0	0.0377	0.0419	0.0126	0.0294	0.222
Pseudomonas	0.0419	0	0.0252	0.0461	0.00419	0	0	0.00419	0	0.0126	0.00839	0	0.172	0	0.00419	0	0	0	0	0.00839	0	0.0126	0	0	0	0.0168	0.0294	0	0.00419	0	0	0	0	0	0	0	0	0	0	0	0.00419	0	0	0	0	0	0	0	0
Solobacterium	0.0755	0.138	0.0545	0.0629	0.0545	0.0126	0.0839	0.151	0.0964	0.0755	0.193	0.113	0.0964	0.201	0.0294	0.218	0.0713	0.0545	0.0839	0.0126	0.0168	0.021	0.0126	0.0168	0.0629	0.122	0.0335	0.0461	0.0545	0.0629	0.0168	0.021	0.00419	0.0168	0.0252	0.00839	0.0168	0.0126	0.0168	0.00419	0.0503	0.0126	0.0671	0.0126	0.0335	0.00419	0.0168	0.021	0.00839
Anaeroglobus	0	0.00419	0.0126	0.0461	0.0923	0.00419	0	0	0	0.0419	0.0168	0.0419	0	0.00419	0.0168	0.00839	0.00839	0.0587	0.0126	0	0.0126	0.0335	0.00419	0.00419	0.0126	0.00419	0.021	0.021	0.00839	0.0587	0	0.0294	0	0.00419	0.0126	0	0	0	0.00419	0.00839	0.205	0	0	0	0.0252	0.00419	0.0168	0.00839	0
Shuttleworthia	0.00419	0.0126	0.0419	0.00839	0.0461	0	0.00419	0.00839	0	0.0503	0	0	0	0.0126	0	0	0	0.0252	0	0.00419	0.00419	0.0587	0.00419	0	0.00419	0.00419	0	0	0.00419	0	0	0.0126	0	0.00419	0.00419	0	0.00419	0	0	0.00419	0.00839	0	0.00839	0.00419	0.00419	0.00419	0	0	0
Simonsiella	0	0.0294	0	0	0	0	0	0	0	0	0	0	0	0	0	0	0	0	0	0	0	0	0	0	0	0.0377	0	0	0	0	0	0	0	0	0	0.00419	0.0168	0	0.00419	0	0	0.105	0	0	0.0168	0	0.0335	0.294	0
Parvimonas	0.18	0.0294	0.0839	0.117	0.0377	0.147	0.0503	0.0126	0.0126	0.185	0.193	0.0126	0.021	0.0923	0.0461	0.0252	0.0797	0.134	0.0335	0.0461	1.84	0.0294	1.12	0.218	0.0671	0.101	0.122	0.0881	0.0545	0.855	0.0126	0.356	0.0252	0.117	0.0126	0.126	0.0419	0.0294	0.314	0.273	0.57	0.0294	0.0545	0.0168	0.138	0.0881	0.0377	0.0419	0.0126
Slackia	0	0.00419	0.00839	0	0.0126	0	0	0.00839	0	0.0294	0	0	0	0	0.021	0.00419	0	0.00419	0	0	0	0.00839	0	0	0	0	0	0	0.00419	0.00419	0	0	0	0	0	0	0	0	0	0	0	0	0	0	0.00419	0	0	0	0
Mogibacterium	0	0.0294	0.0126	0.00419	0.00419	0	0.00419	0.0419	0	0.00839	0.0377	0.00839	0.00419	0.0126	0.00419	0.00839	0	0.00839	0.0168	0.0126	0.0252	0.00839	0.0126	0.00839	0.00839	0.0126	0.00419	0.0168	0.00839	0.0252	0	0.00839	0.00419	0	0	0.00419	0.0126	0	0.00419	0.00419	0.00419	0	0	0.00839	0.00419	0	0	0.0252	0
Escherichia/Shigella	0.0126	0	0.0377	0.0126	0	0	0.00839	0	0	0.00839	0.00419	0	0.218	0	0.00839	0	0.00419	0	0	0.0252	0	0.0126	0.00419	0	0	0	0.0252	0	0	0	0	0.0126	0	0	0.00839	0	0	0	0	0	0.00839	0	0	0	0	0	0	0	0
Brevundimonas	0.00839	0	0	0	0.00419	0	0.00419	0	0	0	0	0	0.021	0	0.00419	0	0	0	0	0	0	0.00419	0	0	0	0	0	0	0.0168	2.84	0	0	0	0	0.0168	0	0	0	0	0	0	0	0	0	0	0	0	0	0
Odoribacter	0	0	0	0.0587	0	0	0	0	0	0	0.0126	0	0	0	0	0	0	0	0	0.0168	0	0	0.00839	0	0	0	0	0	0.0126	0	0	0	0.00839	0	0	0	0	0	0	0	0	0	0.0126	0	0.021	0	0	0	0
Johnsonella	0	0	0.00839	0.00419	0.00839	0	0.00419	0	0	0.00839	0	0	0	0	0	0	0.00419	0	0	0	0	0	0	0	0	0	0	0	0	0	0	0	0	0	0	0	0	0	0	0	0.0168	0	0	0	0.00419	0	0	0.00419	0
Faucicola	0	0	0	0	0	0	0	0	0	0.0126	0.0629	0	0	0.0377	0	0	0	0	0	0	0	0	0.00839	0	0	0	0	0	0	0.0252	0	0	0	0	0	0	0	0	0	0	0	0	0	0	0	0	0	0	0
Moraxella	0	0.243	0	0.214	0	0	0.26	0	0.0629	0	0.0629	0	0	0	0	0.00419	0	0	0	0	0	0	0	0	0	0.0126	5.43	0.00839	2.9	0	0.642	0	1.4	0	0.0168	4.56	0	0	1.18	0	2.85	8.65	0	0	0.268	0	0.482	0	0
Kingella	0.0252	0.00419	0.0419	0.0294	0.00839	0	0.00839	0.0377	0.00419	0	0.00419	0.0461	0.0503	0.00839	0.021	0	0.021	0.00419	0	0	0	0.0377	0.00419	0	0.0294	0.0252	0.00419	0.00419	0.0923	0	0.00419	0	0	0.00419	0	0	0	0	0	0.00419	0	0.00419	0	0	0	0	0	0	0
Wolinella	0	0.00419	0.0503	0.0545	0.0377	0.0252	0	0	0	0.168	0.00839	0.0126	0	0	0	0	0	0	0	0.0545	0	0	0	0	0	0.00839	0	0	0	0	0	0.00419	0.0126	0.00839	0	0	0.00839	0	0.00419	0.0126	0.0168	0	0.021	0	0.0294	0	0	0.0168	0
Bifidobacterium	0	0	0	0	0.00419	0	0	0	0.00419	0.00419	0	0	0	0	0	0	0	0	0	0	0	0.0629	0	0	0	0	0	0	0	0	0	0	0	0	0	0	0	0	0	0	0	0	0	0	0	0	0.00419	0	0
Klebsiella	0.00839	0	0.00419	0	0	0	0	0	0	0	0	0	0.00419	0	0	0.00419	0	0	0.00419	0	4.61	0.0126	0.231	0	0.00839	0	0	0	0.00419	0	0	0	0	0	0	0	0	0	0	0	0	0	0	0	0	0	0	0	0
Scardovia	0	0	0	0.00419	0.0252	0	0	0	0	0	0.00839	0	0	0	0.0461	0	0	0	0	0.0252	0	0	0	0	0	0	0	0	0	0.00419	0	0	0	0	0	0	0	0	0	0	0.00419	0	0	0	0.00839	0	0	0.00419	0
Phocaeicola	0	0.00419	0.00419	0.0126	0.00839	0.0126	0	0	0	0.0335	0	0.00419	0	0	0.0335	0	0	0	0	0	0	0.00419	0.00419	0	0	0	0	0.00419	0	0.00419	0	0.00419	0.0168	0	0	0	0.00419	0	0	0	0.00839	0	0.00419	0	0.0126	0.00419	0	0	0
Eikenella	0	0.0168	0.00419	0.0335	0	0	0.0126	0.0126	0.00839	0.021	0.00839	0.0168	0.00419	0.00839	0.0126	0	0.00839	0.0252	0.00419	0.021	0	0	0.00839	0.00839	0	0.00419	0.00419	0.00419	0.0377	0.00419	0.00839	0.0461	0.0168	0.00419	0	0.00839	0.0294	0.0168	0.0377	0.0168	0.00419	0.00419	0	0	0.0126	0.0629	0.00419	0.00839	0.0252
Mobiluncus	0	0.00419	0	0	0	0	0	0.0126	0.00839	0.0168	0	0.00839	0	0.00419	0	0	0	0	0.00419	0	0	0.0168	0	0	0.00419	0.00419	0	0	0.0755	0	0.00839	0	0	0	0	0	0.00419	0	0.00419	0	0	0.00419	0	0	0	0	0.00419	0	0
Peptoniphilus	0	0	0	0	0	0	0	0	0	0	0	0	0	0	0	0	0	0	0	0	0	0	0	0	0	0	0	0	0.00419	0.373	0	0	0	0	0	0	0	0	0	0	0	0	0	0	0	0	0	0	0
Helicobacter	0	0	0	0	0	0.0126	0	0	0	0	0	0.0252	0	0	0	0.0168	0.0168	0.0923	0	0	0	0	0	0.00419	0	0	0	0.00419	0	0	0	0	0.0168	0	0.00419	0.00419	0	0	0	0	0	0	0	0	0	0.0168	0	0	0.00419
Peptostreptococcus	0.226	1.46	0.143	0.239	0.377	0.21	0.109	0.281	0.109	0.268	0.688	0.0545	0.0923	0.906	0.126	0.285	0.344	0.47	0.738	0.18	3.29	0.13	2.54	0.889	0.461	0.289	0.218	0.222	0.0419	0.201	0.222	0.382	0.0377	0.21	0.151	0.365	0.13	0.0503	0.235	0.319	0.335	0.407	0.113	0.0587	0.348	0.126	0.231	0.185	0.403
Ruminococcus	0	0	0	0	0	0	0	0	0	0	0	0	0	0	0	0	0	0	0.00839	0.361	0.00419	0	0.0168	0	0	0	0.00839	0	0	0	0	0	0	0	0	0	0	0	0	0	0	0	0	0	0	0	0	0	0
Olsenella	0	0	0	0.00839	0.00839	0.0168	0	0	0	0.00839	0	0	0	0	0.0126	0	0	0.00839	0	0.00419	0.0168	0.0419	0	0	0	0.00419	0.00419	0.00419	0	0	0	0.00419	0	0	0	0	0	0	0	0	0	0	0	0	0	0	0	0	0
Butyrivibrio	0.00419	0.0252	0.00839	0.00419	0.0294	0.00419	0.0252	0.0923	0.0294	0.0545	0	0	0.0377	0.0252	0.00839	0	0.00419	0	0.0252	0.0881	0.00419	0.00839	0	0.00419	0.00839	0.0126	0.00419	0.00419	0.0126	0	0.0126	0	0.00419	0.0168	0.021	0	0.00839	0.00419	0.00419	0.00419	0.00419	0	0.0126	0.0126	0.00419	0	0.00419	0.00839	0.00419
Pseudoramibacter	0.00419	0	0	0.0168	0.021	0	0	0	0	0.0335	0.00419	0	0	0	0	0	0	0	0	0	0	0.0335	0	0	0	0.00419	0	0	0	0	0	0	0	0	0	0	0	0	0	0	0	0	0	0	0.021	0	0	0.00419	0
Desulfomicrobium	0	0	0	0.0587	0.0294	0	0	0	0	0.0755	0	0	0	0	0	0	0	0	0	0.0335	0	0	0.00839	0	0	0	0	0.00419	0.0126	0	0	0	0	0	0	0	0	0	0	0	0	0	0.0252	0	0.0419	0	0	0	0
Centipeda	0.00419	0.226	0.0377	0	0.0252	0.0252	0.0335	0.247	0.834	0.0377	0.0377	0.193	0.264	0.0252	0.0377	0.574	0.172	0	0.13	0.0126	0	0.0168	0.00839	0.0168	0.0545	0.0797	0.0713	0.0126	0.0461	0	0.021	0.00839	0.00839	0.172	0.319	0.00839	0.021	0.101	0.0377	0.00419	0.0252	0.126	0.0503	0.0503	0.00839	0.00419	0.143	0.394	0
[truncated: 12 more columns]
