# Supplementary material for: Potential Roles of Oral Microbiota in the Pathogenesis of Immunoglobin A Nephropathy
Source: Front Cell Infect Microbiol. 2021 Apr 2;11:652837. doi: 10.3389/fcimb.2021.652837 (PMC8050349; doi:10.3389/fcimb.2021.652837)
Supplement: Supplementary Table 3 — Clinical characteristics between cases and controls with the same gender. [file Table_3.xlsx]

## Sheet: Supplementary table 3
characteristic	male		P-values	female		P-values
	IgAN (n=16)	healthy controls (n=13)		IgAN (n=14)	healthy controls (n=17)
age (years)	42.00 (29.50, 48.50)	35.00 (28.00, 39.00)	0.15	35.50 (31.00, 44.00)	33.00 (28.00, 47.00)	0.45
BMI (kg/m2)	24.02 (22.41, 25.45)	22.06 (20.57, 24.22)	0.096	20.90 (20.43, 24.02)	22.58 (21.09, 23.88)	0.23
smoker (%)	5 (31.25%)	4 (30.77%)	0.98	0 (0%)	0 (0%)
