# Supplementary material for: Potential Roles of Oral Microbiota in the Pathogenesis of Immunoglobin A Nephropathy
Source: Front Cell Infect Microbiol. 2021 Apr 2;11:652837. doi: 10.3389/fcimb.2021.652837 (PMC8050349; doi:10.3389/fcimb.2021.652837)
Supplement: Supplementary Table 4 — Spearman correlation coefficients and P values in the association analysis between oral microbiota and clinical sub-phenotypes. [file Table_4.xlsx]

## Sheet: Supplementary Table 4
Var1	Var2	cor	p_value
Prevotella	age	0.0741731	0.696879
Leptotrichia	age	-0.0610449	0.748628
Porphyromonas	age	-0.216283	0.250992
Neisseria	age	0.0395411	0.835655
Capnocytophaga	age	-0.0383074	0.840717
Fusobacterium	age	0.0112485	0.952957
Haemophilus	age	0.21559	0.252549
Streptococcus	age	0.0131403	0.945056
Veillonella	age	0.0327394	0.863636
SR1_genera_incertae_sedis	age	0.124054	0.513674
Rothia	age	0.161427	0.394097
Granulicatella	age	-0.0222742	0.906994
Prevotella	BMI	0.207142	0.272065
Leptotrichia	BMI	-0.0347168	0.855483
Porphyromonas	BMI	-0.310157	0.0953082
Neisseria	BMI	-0.158433	0.403041
Capnocytophaga	BMI	0.0647386	0.733949
Fusobacterium	BMI	-0.00556235	0.976728
Haemophilus	BMI	-0.0629588	0.741011
Streptococcus	BMI	0.0803115	0.673116
Veillonella	BMI	0.12881	0.497533
SR1_genera_incertae_sedis	BMI	-0.0638487	0.737477
Rothia	BMI	0.102005	0.591707
Granulicatella	BMI	-0.0260318	0.891389
Prevotella	WBC	0.123831	0.514436
Leptotrichia	WBC	-0.011027	0.953882
Porphyromonas	WBC	-0.0818486	0.667213
Neisseria	WBC	-0.189776	0.315164
Capnocytophaga	WBC	-0.224029	0.234001
Fusobacterium	WBC	-0.00111359	0.99534
Haemophilus	WBC	0.198196	0.293765
Streptococcus	WBC	0.178154	0.346248
Veillonella	WBC	0.152767	0.420282
SR1_genera_incertae_sedis	WBC	-0.213785	0.25664
Rothia	WBC	-0.348233	0.0593197
Granulicatella	WBC	0.108241	0.569123
Prevotella	NEU	0.0918913	0.629133
Leptotrichia	NEU	-0.127897	0.500612
Porphyromonas	NEU	-0.110715	0.56027
Neisseria	NEU	-0.214994	0.253896
Capnocytophaga	NEU	-0.29001	0.120046
Fusobacterium	NEU	-0.0175986	0.926458
Haemophilus	NEU	0.176857	0.349827
Streptococcus	NEU	0.243012	0.195675
Veillonella	NEU	0.120503	0.525887
SR1_genera_incertae_sedis	NEU	-0.264618	0.15762
Rothia	NEU	-0.360798	0.0501423
Granulicatella	NEU	0.0677211	0.722162
Prevotella	LYM	0.313475	0.0916351
Leptotrichia	LYM	0.222858	0.236517
Porphyromonas	LYM	-0.0652886	0.73177
Neisseria	LYM	-0.186608	0.323461
Capnocytophaga	LYM	0.0520909	0.784564
Fusobacterium	LYM	-0.0849646	0.655305
Haemophilus	LYM	0.0163203	0.931786
Streptococcus	LYM	0.0617043	0.746001
Veillonella	LYM	0.30025	0.10694
SR1_genera_incertae_sedis	LYM	-0.128774	0.497653
Rothia	LYM	-0.102731	0.589055
Granulicatella	LYM	0.367584	0.0456762
Prevotella	MONO	0.0707928	0.710087
Leptotrichia	MONO	-0.0499625	0.793174
Porphyromonas	MONO	-0.171715	0.364236
Neisseria	MONO	-0.219992	0.242757
Capnocytophaga	MONO	-0.15063	0.426888
Fusobacterium	MONO	0.0775889	0.683619
Haemophilus	MONO	0.241461	0.198631
Streptococcus	MONO	0.149498	0.430413
Veillonella	MONO	0.148365	0.433953
SR1_genera_incertae_sedis	MONO	-0.223793	0.234505
Rothia	MONO	-0.0972818	0.609065
Granulicatella	MONO	0.328705	0.0761384
Prevotella	hs-CRP(mg/L)	0.0961389	0.613297
Leptotrichia	hs-CRP(mg/L)	0.267112	0.153596
Porphyromonas	hs-CRP(mg/L)	0.195393	0.300783
Neisseria	hs-CRP(mg/L)	-0.287447	0.123505
Capnocytophaga	hs-CRP(mg/L)	-0.135959	0.473761
Fusobacterium	hs-CRP(mg/L)	-0.249917	0.182881
Haemophilus	hs-CRP(mg/L)	-0.194482	0.303089
Streptococcus	hs-CRP(mg/L)	0.216066	0.251479
Veillonella	hs-CRP(mg/L)	0.12194	0.520927
SR1_genera_incertae_sedis	hs-CRP(mg/L)	-0.0961282	0.613337
Rothia	hs-CRP(mg/L)	-0.437737	0.0155548
Granulicatella	hs-CRP(mg/L)	0.251252	0.180477
Prevotella	haematuria/ul	0.0649755	0.73301
Leptotrichia	haematuria/ul	-0.136212	0.472931
Porphyromonas	haematuria/ul	0.186026	0.324999
Neisseria	haematuria/ul	-0.151107	0.425409
Capnocytophaga	haematuria/ul	0.00155746	0.993483
Fusobacterium	haematuria/ul	0.148643	0.433084
Haemophilus	haematuria/ul	0.144176	0.447186
Streptococcus	haematuria/ul	-0.0876627	0.645061
Veillonella	haematuria/ul	-0.0620759	0.744522
SR1_genera_incertae_sedis	haematuria/ul	0.173545	0.359067
Rothia	haematuria/ul	-0.20548	0.276017
Granulicatella	haematuria/ul	0.0362706	0.849087
Prevotella	proteinuriag/24h	-0.111482	0.55754
Leptotrichia	proteinuriag/24h	0.235811	0.209663
Porphyromonas	proteinuriag/24h	-0.107922	0.570268
Neisseria	proteinuriag/24h	0.075331	0.692374
Capnocytophaga	proteinuriag/24h	0.38625	0.0350064
Fusobacterium	proteinuriag/24h	0.0139074	0.941853
Haemophilus	proteinuriag/24h	-0.153076	0.419332
Streptococcus	proteinuriag/24h	-0.191122	0.311679
Veillonella	proteinuriag/24h	-0.270108	0.14886
SR1_genera_incertae_sedis	proteinuriag/24h	0.341751	0.0645434
Rothia	proteinuriag/24h	-0.0495601	0.794804
Granulicatella	proteinuriag/24h	-0.179573	0.342358
Prevotella	Cr(umol/L)	-0.0825545	0.664508
Leptotrichia	Cr(umol/L)	0.0198086	0.917252
Porphyromonas	Cr(umol/L)	-0.0113485	0.952539
Neisseria	Cr(umol/L)	-0.114387	0.547251
Capnocytophaga	Cr(umol/L)	-0.249193	0.184193
Fusobacterium	Cr(umol/L)	0.0769915	0.685931
Haemophilus	Cr(umol/L)	-0.173768	0.358442
Streptococcus	Cr(umol/L)	-0.28101	0.132516
Veillonella	Cr(umol/L)	-0.0315942	0.868364
SR1_genera_incertae_sedis	Cr(umol/L)	0.28813	0.122577
Rothia	Cr(umol/L)	-0.358169	0.0519628
Granulicatella	Cr(umol/L)	-0.159546	0.399703
Prevotella	eGFR	0.0898876	0.636661
Leptotrichia	eGFR	-0.00111272	0.995344
Porphyromonas	eGFR	0.0438313	0.818105
Neisseria	eGFR	0.128616	0.498186
Capnocytophaga	eGFR	0.23782	0.205694
Fusobacterium	eGFR	-0.0676382	0.722488
Haemophilus	eGFR	0.165295	0.38271
Streptococcus	eGFR	0.214683	0.2546
Veillonella	eGFR	-0.0028921	0.987898
SR1_genera_incertae_sedis	eGFR	-0.242269	0.197087
Rothia	eGFR	0.298664	0.108896
Granulicatella	eGFR	0.177105	0.349141
Prevotella	IgA(g/L)	-0.0745853	0.695274
Leptotrichia	IgA(g/L)	0.0452065	0.812497
Porphyromonas	IgA(g/L)	0.165201	0.382984
Neisseria	IgA(g/L)	0.183367	0.332085
Capnocytophaga	IgA(g/L)	-0.120436	0.526119
Fusobacterium	IgA(g/L)	-0.000222643	0.999068
Haemophilus	IgA(g/L)	0.364871	0.0474222
Streptococcus	IgA(g/L)	-0.156278	0.409552
Veillonella	IgA(g/L)	0.0672306	0.724096
SR1_genera_incertae_sedis	IgA(g/L)	0.201692	0.285158
Rothia	IgA(g/L)	0.0901493	0.635675
Granulicatella	IgA(g/L)	-0.00645664	0.972987
Prevotella	C3(g/L)	0.13179	0.487552
Leptotrichia	C3(g/L)	0.322089	0.0826013
Porphyromonas	C3(g/L)	0.00578807	0.975783
Neisseria	C3(g/L)	0.0759212	0.690082
Capnocytophaga	C3(g/L)	0.171619	0.364507
Fusobacterium	C3(g/L)	-0.0569902	0.764843
Haemophilus	C3(g/L)	-0.183417	0.331951
Streptococcus	C3(g/L)	-0.123762	0.514672
Veillonella	C3(g/L)	-0.101948	0.591914
SR1_genera_incertae_sedis	C3(g/L)	0.168948	0.372132
Rothia	C3(g/L)	-0.00735376	0.969235
Granulicatella	C3(g/L)	0.0117988	0.950658
