# Supplementary material for: Potential Roles of Oral Microbiota in the Pathogenesis of Immunoglobin A Nephropathy
Source: Front Cell Infect Microbiol. 2021 Apr 2;11:652837. doi: 10.3389/fcimb.2021.652837 (PMC8050349; doi:10.3389/fcimb.2021.652837)
Supplement: Supplementary Table 5 — Specific KEGG Orthologs with a significant difference between cases and controls. [file Table_5.xlsx]

## Sheet: Supplementary table 5
group	OTUID	logFC	logCPM	PValue	FDR	level	KO1	KO2	KO3	MeanA	MeanB	HC10	HC11	HC12	HC13	HC14	HC15	HC16	HC17	HC18	HC19	HC1	HC20	HC21	HC22	HC23	HC24	HC25	HC26	HC27	HC28	HC29	HC2	HC30	HC3	HC4	HC5	HC6	HC7	HC8	HC9	IgAN10	IgAN11	IgAN12	IgAN13	IgAN14	IgAN15	IgAN16	IgAN17
IgAN	Glycosphingolipid biosynthesis - lacto and neolacto series	-1.398	1.799	0.00132222	0.0173648	Depleted	Metabolism	Glycan Biosynthesis and Metabolism	Glycosphingolipid biosynthesis - lacto and neolacto series	0	0	0	0	0.002	0	0	0	0.001	0	0	0	0	0	0	0	0	0	0	0	0	0	0	0.001	0	0	0	0	0	0	0	0	0	0	0.002	0	0	0	0	0
IgAN	Peroxisome	-0.082	11.055	0.00210103	0.0255236	Depleted	Cellular Processes	Transport and Catabolism	Peroxisome	0.206	0.22	0.219	0.198	0.209	0.208	0.191	0.214	0.221	0.21	0.215	0.216	0.205	0.2	0.213	0.2	0.196	0.202	0.216	0.19	0.197	0.216	0.164	0.205	0.193	0.202	0.199	0.204	0.223	0.219	0.221	0.21	0.226	0.226	0.244	0.224	0.221	0.234	0.221	0.214
IgAN	Oxidative phosphorylation	-0.096	13.7	0.00221834	0.0259862	Depleted	Metabolism	Energy Metabolism	Oxidative phosphorylation	1.28	1.382	1.344	1.282	1.28	1.244	1.175	1.399	1.403	1.34	1.443	1.314	1.363	1.241	1.279	1.285	1.156	1.418	1.288	1.142	1.387	1.211	1.076	1.091	1.174	1.298	1.22	1.307	1.449	1.459	1.274	1.07	1.43	1.389	1.409	1.451	1.549	1.514	1.399	1.354
IgAN	Various types of N-glycan biosynthesis	-0.627	5.412	0.00637252	0.0550049	Depleted	Metabolism	Glycan Biosynthesis and Metabolism	Various types of N-glycan biosynthesis	0.003	0.005	0.002	0.005	0.006	0.003	0.001	0.001	0.002	0.003	0.003	0.005	0.008	0.004	0.003	0.007	0.002	0.003	0.002	0.001	0.006	0.003	0.001	0.003	0.003	0.002	0.008	0.003	0.002	0.005	0.004	0.001	0.003	0.002	0.005	0.011	0.016	0.004	0.002	0.003
IgAN	Streptomycin biosynthesis	-0.087	11.656	0.00678666	0.0570776	Depleted	Metabolism	Biosynthesis of Other Secondary Metabolites	Streptomycin biosynthesis	0.312	0.334	0.318	0.309	0.311	0.318	0.324	0.348	0.318	0.318	0.328	0.327	0.329	0.314	0.307	0.329	0.292	0.332	0.315	0.308	0.335	0.295	0.26	0.281	0.314	0.348	0.316	0.322	0.309	0.342	0.299	0.177	0.335	0.337	0.319	0.337	0.341	0.344	0.338	0.325
IgAN	MAPK signaling pathway - yeast	-0.126	9.081	0.00850873	0.0638283	Depleted	Environmental Information Processing	Signal Transduction	MAPK signaling pathway - yeast	0.051	0.057	0.054	0.045	0.054	0.057	0.047	0.055	0.05	0.047	0.046	0.056	0.054	0.046	0.047	0.063	0.047	0.04	0.054	0.063	0.042	0.051	0.043	0.047	0.059	0.058	0.071	0.054	0.049	0.054	0.049	0.044	0.055	0.055	0.054	0.062	0.057	0.057	0.06	0.053
IgAN	Polyketide sugar unit biosynthesis	-0.098	10.985	0.0120255	0.0823011	Depleted	Metabolism	Metabolism of Terpenoids and Polyketides	Polyketide sugar unit biosynthesis	0.195	0.21	0.188	0.199	0.199	0.2	0.208	0.204	0.177	0.191	0.195	0.215	0.211	0.205	0.191	0.22	0.184	0.202	0.201	0.199	0.213	0.178	0.149	0.18	0.212	0.226	0.216	0.203	0.18	0.207	0.193	0.102	0.196	0.203	0.199	0.217	0.217	0.206	0.201	0.196
HC	Influenza A	4.947	0.624	1.11445e-07	2.24363e-05	Enriched	Human Diseases	Infectious Diseases	Influenza A	0	0	0	0	0	0	0	0	0	0	0	0	0	0	0	0	0	0	0	0	0	0	0	0	0	0	0	0	0.001	0	0	0.005	0	0	0	0	0	0	0	0
HC	Fluorobenzoate degradation	2.987	4.404	1.36806e-07	2.24363e-05	Enriched	Metabolism	Xenobiotics Biodegradation and Metabolism	Fluorobenzoate degradation	0.004	0	0	0	0.001	0.001	0.001	0	0.001	0.001	0	0	0	0	0.002	0	0	0	0	0	0	0	0.021	0	0.001	0	0	0	0.01	0.001	0.003	0.065	0.001	0	0.001	0	0.001	0	0	0
HC	Steroid biosynthesis	4.896	0.952	4.00161e-07	2.4537e-05	Enriched	Metabolism	Lipid Metabolism	Steroid biosynthesis	0	0	0	0	0	0	0	0	0.001	0	0	0	0	0	0	0	0	0	0	0	0	0	0	0	0	0	0	0	0.008	0	0	0	0	0	0	0	0	0	0	0
HC	Caffeine metabolism	4.772	-0.956	5.01581e-07	2.4537e-05	Enriched	Metabolism	Biosynthesis of Other Secondary Metabolites	Caffeine metabolism	0	0	0	0	0	0	0	0	0	0	0	0	0	0	0	0	0	0	0	0	0	0	0	0	0	0	0	0	0	0	0	0.002	0	0	0	0	0	0	0	0
HC	p53 signaling pathway	4.982	0.618	6.58352e-07	2.4537e-05	Enriched	Cellular Processes	Cell Growth and Death	p53 signaling pathway	0	0	0	0	0	0	0	0	0	0	0	0	0	0	0	0	0	0	0	0	0	0	0	0	0	0	0	0	0.001	0	0	0.005	0	0	0	0	0	0	0	0
HC	Colorectal cancer	4.978	0.615	6.73272e-07	2.4537e-05	Enriched	Human Diseases	Cancers	Colorectal cancer	0	0	0	0	0	0	0	0	0	0	0	0	0	0	0	0	0	0	0	0	0	0	0	0	0	0	0	0	0.001	0	0	0.005	0	0	0	0	0	0	0	0
HC	Small cell lung cancer	4.978	0.615	6.73272e-07	2.4537e-05	Enriched	Human Diseases	Cancers	Small cell lung cancer	0	0	0	0	0	0	0	0	0	0	0	0	0	0	0	0	0	0	0	0	0	0	0	0	0	0	0	0	0.001	0	0	0.005	0	0	0	0	0	0	0	0
HC	Toxoplasmosis	4.978	0.615	6.73272e-07	2.4537e-05	Enriched	Human Diseases	Infectious Diseases	Toxoplasmosis	0	0	0	0	0	0	0	0	0	0	0	0	0	0	0	0	0	0	0	0	0	0	0	0	0	0	0	0	0.001	0	0	0.005	0	0	0	0	0	0	0	0
HC	Viral myocarditis	4.978	0.615	6.73272e-07	2.4537e-05	Enriched	Human Diseases	Cardiovascular Diseases	Viral myocarditis	0	0	0	0	0	0	0	0	0	0	0	0	0	0	0	0	0	0	0	0	0	0	0	0	0	0	0	0	0.001	0	0	0.005	0	0	0	0	0	0	0	0
HC	Biosynthesis of siderophore group nonribosomal peptides	0.653	8.371	1.68026e-05	0.000551126	Enriched	Metabolism	Metabolism of Terpenoids and Polyketides	Biosynthesis of siderophore group nonribosomal peptides	0.04	0.026	0.026	0.04	0.039	0.026	0.033	0.012	0.027	0.037	0.028	0.025	0.03	0.043	0.042	0.028	0.058	0.038	0.049	0.03	0.04	0.028	0.121	0.038	0.032	0.026	0.031	0.037	0.042	0.02	0.07	0.11	0.021	0.016	0.039	0.021	0.024	0.017	0.015	0.027
HC	Proximal tubule bicarbonate reclamation	0.751	6.628	3.15388e-05	0.000940431	Enriched	Organismal Systems	Excretory System	Proximal tubule bicarbonate reclamation	0.012	0.007	0.008	0.008	0.013	0.013	0.017	0.005	0.007	0.011	0.007	0.012	0.009	0.012	0.014	0.008	0.019	0.009	0.013	0.01	0.009	0.008	0.027	0.009	0.008	0.005	0.007	0.009	0.018	0.007	0.027	0.042	0.005	0.005	0.014	0.005	0.006	0.006	0.004	0.007
HC	Atrazine degradation	1.239	5.849	7.09198e-05	0.00193848	Enriched	Metabolism	Xenobiotics Biodegradation and Metabolism	Atrazine degradation	0.008	0.003	0.006	0.003	0.007	0.01	0.004	0.001	0.005	0.004	0.003	0.004	0.001	0.004	0.011	0.001	0.005	0.001	0.002	0.003	0.001	0.008	0.029	0.025	0.004	0.001	0.002	0.003	0.019	0.002	0.009	0.065	0.004	0.004	0.004	0.002	0.002	0.002	0.006	0.006
HC	Bile secretion	1.556	1.383	0.000121264	0.00305958	Enriched	Organismal Systems	Digestive System	Bile secretion	0	0	0	0	0	0.001	0.001	0.001	0	0	0	0	0	0	0	0	0	0	0	0	0	0	0	0	0	0	0	0	0	0	0	0.005	0	0	0	0	0	0	0	0
HC	Photosynthesis - antenna proteins	5.35	3.816	0.000171106	0.0037841	Enriched	Metabolism	Energy Metabolism	Photosynthesis - antenna proteins	0.003	0	0	0	0	0.001	0	0	0.007	0	0	0	0	0	0	0	0	0	0	0	0	0	0	0	0	0	0	0.001	0.072	0	0	0	0	0	0	0	0	0	0	0.001
HC	D-Arginine and D-ornithine metabolism	0.716	5.356	0.000173053	0.0037841	Enriched	Metabolism	Metabolism of Other Amino Acids	D-Arginine and D-ornithine metabolism	0.005	0.003	0.004	0.006	0.005	0.004	0.004	0.002	0.002	0.006	0.005	0.005	0.005	0.009	0.009	0.006	0.008	0.007	0.005	0.006	0.007	0.003	0.002	0.005	0.004	0.003	0.006	0.006	0.004	0.003	0.004	0.008	0.002	0.002	0.001	0.003	0.003	0.001	0.001	0.005
HC	Ascorbate and aldarate metabolism	0.369	9.736	0.000196607	0.00403044	Enriched	Metabolism	Carbohydrate Metabolism	Ascorbate and aldarate metabolism	0.096	0.075	0.07	0.087	0.103	0.09	0.115	0.067	0.077	0.078	0.071	0.091	0.101	0.099	0.095	0.101	0.085	0.09	0.064	0.081	0.101	0.068	0.242	0.086	0.094	0.069	0.081	0.081	0.07	0.077	0.091	0.239	0.064	0.062	0.065	0.074	0.088	0.064	0.06	0.07
HC	Steroid hormone biosynthesis	0.943	5.747	0.000245078	0.00472856	Enriched	Metabolism	Lipid Metabolism	Steroid hormone biosynthesis	0.007	0.004	0.001	0.013	0.005	0.003	0.008	0.003	0.002	0.006	0.008	0.006	0.007	0.014	0.006	0.006	0.006	0.015	0.002	0.003	0.014	0.004	0.011	0.005	0.005	0.008	0.004	0.009	0.005	0.003	0.001	0.024	0.001	0.002	0.002	0.002	0.004	0.003	0.002	0.004
HC	Calcium signaling pathway	5.127	0.015	0.000326681	0.00595285	Enriched	Environmental Information Processing	Signal Transduction	Calcium signaling pathway	0	0	0	0	0	0	0	0	0	0	0	0	0	0	0	0	0	0	0	0	0	0	0	0	0	0	0	0	0.004	0	0	0	0	0	0	0	0	0	0	0
HC	Bladder cancer	1.25	3.35	0.000442736	0.00758023	Enriched	Human Diseases	Cancers	Bladder cancer	0.001	0.001	0.001	0	0.001	0.001	0.001	0	0	0.001	0	0.001	0.001	0.002	0.003	0	0.001	0	0	0	0.001	0	0.009	0.001	0.001	0	0	0.001	0.001	0	0.002	0.012	0.001	0	0.001	0	0	0	0.001	0
HC	Phosphotransferase system (PTS)	0.482	11.578	0.000462209	0.00758023	Enriched	Environmental Information Processing	Membrane Transport	Phosphotransferase system (PTS)	0.355	0.254	0.311	0.299	0.434	0.414	0.541	0.256	0.377	0.284	0.227	0.254	0.286	0.325	0.381	0.282	0.459	0.233	0.291	0.367	0.255	0.327	0.815	0.552	0.298	0.23	0.227	0.243	0.24	0.235	0.518	0.679	0.245	0.241	0.234	0.185	0.197	0.154	0.23	0.271
HC	Ubiquitin system	0.441	6.99	0.000625844	0.00977508	Enriched	Genetic Information Processing	Folding, Sorting and Degradation	Ubiquitin system	0.015	0.011	0.011	0.019	0.014	0.009	0.011	0.004	0.012	0.014	0.011	0.01	0.01	0.017	0.015	0.009	0.02	0.017	0.017	0.01	0.014	0.016	0.021	0.018	0.022	0.012	0.01	0.016	0.021	0.007	0.028	0.022	0.01	0.009	0.017	0.009	0.008	0.011	0.007	0.009
HC	Betalain biosynthesis	4.988	-1.005	0.000876664	0.0130703	Enriched	Metabolism	Biosynthesis of Other Secondary Metabolites	Betalain biosynthesis	0	0	0	0	0	0	0	0	0	0	0	0	0	0	0	0	0	0	0	0	0	0	0	0	0	0	0	0	0	0	0	0.002	0	0	0	0	0	0	0	0
HC	Pertussis	0.647	7.993	0.000940441	0.0134115	Enriched	Human Diseases	Infectious Diseases	Pertussis	0.031	0.02	0.02	0.02	0.021	0.023	0.017	0.014	0.01	0.019	0.017	0.029	0.022	0.027	0.027	0.03	0.022	0.019	0.022	0.028	0.019	0.018	0.132	0.024	0.039	0.02	0.03	0.024	0.02	0.016	0.018	0.176	0.015	0.018	0.017	0.021	0.015	0.018	0.017	0.02
HC	ABC transporters	0.138	14.7	0.00132354	0.0173648	Enriched	Environmental Information Processing	Membrane Transport	ABC transporters	2.775	2.541	2.777	2.721	2.835	3.009	2.969	2.351	2.752	2.608	2.494	2.543	2.588	2.697	2.936	2.575	2.994	2.467	2.757	2.706	2.591	2.949	3.709	3.186	2.43	2.338	2.57	2.537	2.848	2.493	3.122	3.709	2.561	2.598	2.622	2.542	2.588	2.312	2.395	2.624
HC	Renin-angiotensin system	2.185	-2.658	0.00170336	0.0214885	Enriched	Organismal Systems	Endocrine System	Renin-angiotensin system	0	0	0	0	0	0	0	0	0	0	0	0	0	0	0	0	0	0	0	0	0	0	0	0	0	0	0	0	0	0	0	0	0	0	0	0	0	0	0	0
HC	Bacterial invasion of epithelial cells	0.962	3.037	0.00236686	0.02677	Enriched	Human Diseases	Infectious Diseases	Bacterial invasion of epithelial cells	0.001	0.001	0.001	0	0.002	0.001	0.001	0.001	0.002	0.001	0.001	0	0.001	0.001	0.001	0	0.003	0.001	0	0.001	0	0	0.002	0.003	0.001	0.001	0	0.001	0.005	0	0.001	0.001	0	0	0	0	0	0	0.001	0.001
HC	Sporulation	0.406	8.402	0.00274593	0.0300222	Enriched	Unclassified	Cellular Processes and Signaling	Sporulation	0.039	0.029	0.025	0.045	0.043	0.048	0.059	0.019	0.02	0.032	0.027	0.054	0.046	0.052	0.046	0.042	0.047	0.035	0.036	0.043	0.048	0.064	0.027	0.041	0.038	0.029	0.034	0.034	0.031	0.027	0.04	0.024	0.014	0.028	0.019	0.024	0.027	0.017	0.018	0.026
HC	Transcription related proteins	0.793	5.566	0.00307877	0.0325753	Enriched	Unclassified	Genetic Information Processing	Transcription related proteins	0.006	0.004	0.002	0.011	0.006	0.003	0.004	0.002	0.003	0.006	0.007	0.007	0.006	0.011	0.008	0.003	0.007	0.006	0.002	0.002	0.007	0.003	0.025	0.006	0.005	0.001	0.003	0.004	0.002	0.002	0.002	0.024	0.001	0.002	0.003	0.002	0.003	0.001	0.002	0.003
HC	RIG-I-like receptor signaling pathway	1.001	3.402	0.00324915	0.0333037	Enriched	Organismal Systems	Immune System	RIG-I-like receptor signaling pathway	0.001	0.001	0.001	0.001	0.001	0.002	0.002	0	0.001	0.001	0	0.001	0.001	0.002	0.002	0.001	0.003	0.001	0.001	0.001	0.001	0.001	0.001	0.003	0.001	0.001	0	0.001	0.001	0	0.003	0.009	0.001	0	0	0	0	0	0.001	0.001
HC	Chlorocyclohexane and chlorobenzene degradation	1.013	5.611	0.00412802	0.04103	Enriched	Metabolism	Xenobiotics Biodegradation and Metabolism	Chlorocyclohexane and chlorobenzene degradation	0.006	0.003	0.003	0.001	0.005	0.004	0.005	0.002	0.005	0.004	0.002	0.002	0.001	0.002	0.007	0.001	0.003	0.001	0.001	0.001	0.001	0.002	0.014	0.004	0.002	0.001	0.001	0.001	0.022	0.002	0.012	0.081	0.004	0.001	0.006	0.002	0.003	0.004	0.001	0.002
HC	Biosynthesis of ansamycins	0.134	9.48	0.00490782	0.0471849	Enriched	Metabolism	Metabolism of Terpenoids and Polyketides	Biosynthesis of ansamycins	0.074	0.068	0.066	0.079	0.083	0.079	0.088	0.062	0.064	0.067	0.065	0.08	0.08	0.078	0.073	0.084	0.069	0.07	0.069	0.072	0.082	0.068	0.11	0.07	0.081	0.07	0.075	0.071	0.057	0.068	0.072	0.081	0.06	0.066	0.063	0.067	0.07	0.061	0.06	0.063
HC	Transporters	0.148	15.495	0.00510024	0.0471849	Enriched	Environmental Information Processing	Membrane Transport	Transporters	4.834	4.39	4.678	4.626	5.128	5.344	5.727	4.251	4.721	4.465	4.114	4.58	4.552	4.717	5.121	4.508	5.401	4.121	4.637	4.888	4.344	4.943	6.62	5.726	4.413	4.173	4.386	4.3	4.691	4.191	5.662	5.993	4.263	4.343	4.376	4.193	4.23	3.851	4.136	4.447
HC	Hypertrophic cardiomyopathy (HCM)	1.883	-2.7	0.00517883	0.0471849	Enriched	Human Diseases	Cardiovascular Diseases	Hypertrophic cardiomyopathy (HCM)	0	0	0	0	0	0	0	0	0	0	0	0	0	0	0	0	0	0	0	0	0	0	0	0	0	0	0	0	0	0	0	0	0	0	0	0	0	0	0	0
HC	Nucleotide metabolism	0.231	9.361	0.00628943	0.0550049	Enriched	Unclassified	Metabolism	Nucleotide metabolism	0.071	0.061	0.066	0.059	0.071	0.065	0.071	0.064	0.061	0.064	0.054	0.059	0.066	0.065	0.067	0.073	0.08	0.054	0.062	0.087	0.054	0.067	0.116	0.075	0.086	0.066	0.082	0.064	0.051	0.058	0.074	0.134	0.057	0.056	0.052	0.063	0.059	0.048	0.066	0.067
HC	Indole alkaloid biosynthesis	1.859	-2.658	0.00706844	0.0579612	Enriched	Metabolism	Biosynthesis of Other Secondary Metabolites	Indole alkaloid biosynthesis	0	0	0	0	0	0	0	0	0	0	0	0	0	0	0	0	0	0	0	0	0	0	0	0	0	0	0	0	0	0	0	0	0	0	0	0	0	0	0	0
HC	Cell motility and secretion	0.094	11.158	0.00753208	0.0602567	Enriched	Unclassified	Cellular Processes and Signaling	Cell motility and secretion	0.235	0.222	0.222	0.253	0.235	0.236	0.21	0.186	0.195	0.22	0.219	0.227	0.231	0.261	0.239	0.259	0.231	0.229	0.242	0.248	0.247	0.24	0.225	0.244	0.251	0.23	0.28	0.252	0.231	0.205	0.212	0.29	0.206	0.213	0.211	0.235	0.226	0.201	0.202	0.221
HC	Nitrogen metabolism	0.054	12.822	0.00789872	0.0616852	Enriched	Metabolism	Energy Metabolism	Nitrogen metabolism	0.735	0.714	0.739	0.767	0.7	0.695	0.655	0.671	0.707	0.775	0.758	0.698	0.71	0.778	0.777	0.704	0.763	0.763	0.767	0.718	0.761	0.756	0.797	0.749	0.726	0.698	0.74	0.761	0.732	0.702	0.714	0.753	0.727	0.718	0.733	0.714	0.713	0.706	0.697	0.732
HC	Electron transfer carriers	0.526	7.686	0.00856233	0.0638283	Enriched	Unclassified	Cellular Processes and Signaling	Electron transfer carriers	0.024	0.017	0.017	0.019	0.028	0.033	0.036	0.015	0.014	0.016	0.014	0.023	0.015	0.019	0.03	0.017	0.027	0.009	0.017	0.02	0.012	0.019	0.079	0.04	0.023	0.016	0.016	0.012	0.019	0.011	0.034	0.074	0.012	0.015	0.012	0.012	0.011	0.009	0.015	0.016
HC	Melanogenesis	5.26	-1.062	0.0102452	0.0746759	Enriched	Organismal Systems	Endocrine System	Melanogenesis	0	0	0	0	0	0	0	0	0	0	0	0	0	0	0	0	0	0	0	0	0	0	0	0	0	0	0	0	0	0	0	0.002	0	0	0	0	0	0	0	0
HC	Transcription factors	0.139	13.416	0.0118382	0.0823011	Enriched	Genetic Information Processing	Transcription	Transcription factors	1.14	1.043	1.114	1.077	1.134	1.14	1.208	1.067	1.165	1.097	1.037	0.984	1.019	1.075	1.135	0.972	1.222	1.029	1.052	1.106	1.007	1.176	1.884	1.309	1.041	1.003	0.956	1.018	1.073	1.028	1.237	1.829	1.068	1.056	1.077	0.961	0.97	0.986	1.052	1.087
HC	Phagosome	1.259	-2.81	0.0120441	0.0823011	Enriched	Cellular Processes	Transport and Catabolism	Phagosome	0	0	0	0	0	0	0	0	0	0	0	0	0	0	0	0	0	0	0	0	0	0	0	0	0	0	0	0	0	0	0	0	0	0	0	0	0	0	0	0
HC	Glycerolipid metabolism	0.09	11.406	0.0123371	0.0825832	Enriched	Metabolism	Lipid Metabolism	Glycerolipid metabolism	0.279	0.264	0.281	0.264	0.297	0.298	0.306	0.276	0.29	0.276	0.262	0.27	0.268	0.271	0.287	0.259	0.303	0.254	0.26	0.283	0.254	0.283	0.332	0.312	0.244	0.251	0.255	0.258	0.284	0.268	0.311	0.3	0.269	0.26	0.26	0.254	0.261	0.248	0.267	0.272
HC	Carbohydrate metabolism	0.278	9.428	0.013089	0.0858636	Enriched	Unclassified	Metabolism	Carbohydrate metabolism	0.075	0.062	0.063	0.068	0.076	0.082	0.09	0.061	0.068	0.065	0.055	0.06	0.06	0.077	0.083	0.055	0.089	0.062	0.062	0.072	0.063	0.078	0.142	0.109	0.062	0.063	0.054	0.068	0.083	0.052	0.075	0.154	0.059	0.061	0.049	0.046	0.045	0.047	0.058	0.069
HC	Aldosterone-regulated sodium reabsorption	2.938	-2.588	0.0136641	0.0862361	Enriched	Organismal Systems	Excretory System	Aldosterone-regulated sodium reabsorption	0	0	0	0	0	0	0	0	0	0	0	0	0	0	0	0	0	0	0	0	0	0	0	0	0	0	0	0	0	0	0	0	0	0	0	0	0	0	0	0
HC	Other ion-coupled transporters	0.065	13.651	0.0136716	0.0862361	Enriched	Unclassified	Cellular Processes and Signaling	Other ion-coupled transporters	1.309	1.263	1.321	1.317	1.22	1.232	1.185	1.255	1.3	1.331	1.334	1.22	1.227	1.311	1.303	1.245	1.289	1.344	1.35	1.289	1.323	1.327	1.556	1.278	1.289	1.289	1.276	1.334	1.237	1.264	1.219	1.795	1.298	1.312	1.317	1.238	1.188	1.274	1.28	1.306
HC	Circadian rhythm - plant	1.846	-2.073	0.0147901	0.0915315	Enriched	Organismal Systems	Environmental Adaptation	Circadian rhythm - plant	0	0	0	0	0	0	0	0	0	0	0	0	0	0	0	0	0	0	0	0	0	0	0	0	0	0	0	0	0	0	0	0	0	0	0	0	0	0	0	0
	Amoebiasis	0.527	5.502	0.0177725	0.107093	NotSig	Human Diseases	Infectious Diseases	Amoebiasis	0.005	0.004	0.001	0.012	0.005	0.002	0.005	0.003	0.002	0.005	0.007	0.005	0.006	0.011	0.006	0.005	0.006	0.014	0.002	0.003	0.011	0.003	0.001	0.004	0.003	0.008	0.004	0.009	0.009	0.002	0.004	0.003	0.002	0.002	0.002	0.002	0.002	0.005	0.001	0.004
	Basal transcription factors	-0.515	5.456	0.0179577	0.107093	NotSig	Genetic Information Processing	Transcription	Basal transcription factors	0.004	0.005	0.003	0.005	0.007	0.005	0.004	0.002	0.002	0.002	0.002	0.005	0.009	0.004	0.003	0.007	0.002	0.003	0.002	0.001	0.006	0.003	0.001	0.003	0.003	0.002	0.007	0.003	0.001	0.005	0.005	0.001	0.003	0.002	0.006	0.011	0.016	0.004	0.002	0.003
	Xylene degradation	0.382	8.073	0.0217022	0.127113	NotSig	Metabolism	Xenobiotics Biodegradation and Metabolism	Xylene degradation	0.03	0.023	0.021	0.02	0.035	0.034	0.045	0.03	0.021	0.02	0.011	0.03	0.028	0.023	0.021	0.037	0.033	0.01	0.018	0.044	0.012	0.026	0.063	0.037	0.058	0.033	0.04	0.022	0.024	0.019	0.036	0.058	0.018	0.017	0.013	0.021	0.016	0.014	0.028	0.021
	Dioxin degradation	0.24	8.957	0.0234133	0.134729	NotSig	Metabolism	Xenobiotics Biodegradation and Metabolism	Dioxin degradation	0.054	0.046	0.047	0.036	0.056	0.059	0.07	0.063	0.052	0.047	0.04	0.049	0.047	0.042	0.047	0.054	0.062	0.035	0.038	0.069	0.031	0.049	0.093	0.061	0.075	0.054	0.054	0.043	0.048	0.046	0.058	0.081	0.045	0.042	0.032	0.04	0.032	0.039	0.057	0.05
	RNA transport	-0.109	10.384	0.024962	0.141164	NotSig	Genetic Information Processing	Translation	RNA transport	0.128	0.139	0.141	0.12	0.147	0.134	0.136	0.137	0.148	0.125	0.123	0.123	0.135	0.105	0.113	0.13	0.129	0.108	0.123	0.13	0.108	0.145	0.11	0.143	0.136	0.125	0.133	0.113	0.132	0.145	0.157	0.086	0.142	0.132	0.153	0.155	0.172	0.135	0.141	0.131
	Cytochrome P450	1.001	-2.826	0.0255687	0.142145	NotSig	Metabolism	Enzyme Families	Cytochrome P450	0	0	0	0	0	0	0	0	0	0	0	0	0	0	0	0	0	0	0	0	0	0	0	0	0	0	0	0	0	0	0	0	0	0	0	0	0	0	0	0
	Flavone and flavonol biosynthesis	0.595	3.388	0.0264825	0.144771	NotSig	Metabolism	Biosynthesis of Other Secondary Metabolites	Flavone and flavonol biosynthesis	0.001	0.001	0.001	0.001	0.002	0.003	0.003	0.001	0.002	0.001	0.001	0.001	0.001	0.001	0.002	0.001	0.003	0.001	0	0.002	0	0.001	0	0.003	0.001	0.001	0	0.001	0.001	0	0.002	0	0.001	0	0	0	0	0	0.001	0.001
	Shigellosis	4.492	-1.96	0.0276357	0.148598	NotSig	Human Diseases	Infectious Diseases	Shigellosis	0	0	0	0	0	0	0	0	0	0	0	0	0	0	0	0	0	0	0	0	0	0	0	0	0	0	0	0	0	0	0	0.001	0	0	0	0	0	0	0	0
	Citrate cycle (TCA cycle)	-0.071	13.081	0.0293666	0.154279	NotSig	Metabolism	Carbohydrate Metabolism	Citrate cycle (TCA cycle)	0.841	0.893	0.855	0.848	0.833	0.769	0.723	0.878	0.855	0.875	0.906	0.861	0.908	0.838	0.818	0.891	0.782	0.914	0.863	0.807	0.901	0.809	0.787	0.705	0.862	0.879	0.903	0.884	0.824	0.924	0.804	0.735	0.898	0.864	0.91	0.979	1.017	0.947	0.892	0.868
	Lipid biosynthesis proteins	-0.053	12.812	0.0296328	0.154279	NotSig	Metabolism	Lipid Metabolism	Lipid biosynthesis proteins	0.703	0.735	0.761	0.69	0.695	0.698	0.667	0.785	0.796	0.733	0.764	0.673	0.684	0.661	0.681	0.659	0.699	0.714	0.721	0.679	0.666	0.724	0.616	0.675	0.674	0.699	0.663	0.697	0.774	0.774	0.732	0.627	0.797	0.756	0.774	0.726	0.75	0.774	0.764	0.759
	beta-Lactam resistance	0.339	6.913	0.030734	0.157512	NotSig	Metabolism	Biosynthesis of Other Secondary Metabolites	beta-Lactam resistance	0.013	0.011	0.007	0.02	0.016	0.009	0.011	0.005	0.009	0.012	0.013	0.012	0.013	0.022	0.017	0.013	0.019	0.015	0.011	0.011	0.018	0.007	0.029	0.014	0.011	0.007	0.012	0.013	0.011	0.006	0.01	0.027	0.005	0.005	0.014	0.007	0.007	0.007	0.005	0.01
	Others	0.101	12.873	0.0315902	0.159409	NotSig	Unclassified	Metabolism	Others	0.773	0.726	0.723	0.782	0.838	0.856	0.894	0.681	0.737	0.707	0.693	0.778	0.718	0.769	0.826	0.741	0.84	0.679	0.766	0.748	0.727	0.717	0.935	0.862	0.744	0.72	0.686	0.697	0.803	0.679	0.914	0.941	0.668	0.694	0.745	0.657	0.651	0.653	0.667	0.701
	Selenocompound metabolism	0.053	11.863	0.0341781	0.169855	NotSig	Metabolism	Metabolism of Other Amino Acids	Selenocompound metabolism	0.378	0.367	0.366	0.393	0.391	0.382	0.386	0.336	0.348	0.368	0.353	0.393	0.381	0.404	0.403	0.389	0.39	0.364	0.382	0.389	0.383	0.376	0.384	0.406	0.395	0.371	0.394	0.379	0.344	0.342	0.377	0.366	0.345	0.359	0.359	0.363	0.353	0.343	0.344	0.361
	Huntington's disease	-0.171	9.878	0.0390182	0.191014	NotSig	Human Diseases	Neurodegenerative Diseases	Huntington's disease	0.088	0.1	0.117	0.062	0.083	0.093	0.073	0.125	0.13	0.103	0.111	0.082	0.076	0.059	0.085	0.074	0.08	0.088	0.09	0.085	0.067	0.098	0.054	0.078	0.072	0.088	0.069	0.08	0.129	0.12	0.099	0.073	0.125	0.115	0.117	0.097	0.095	0.123	0.126	0.107
	Benzoate degradation	0.216	10.679	0.0401261	0.19355	NotSig	Metabolism	Xenobiotics Biodegradation and Metabolism	Benzoate degradation	0.175	0.152	0.12	0.162	0.19	0.173	0.193	0.119	0.12	0.135	0.121	0.156	0.166	0.173	0.17	0.186	0.179	0.143	0.124	0.172	0.159	0.125	0.304	0.174	0.187	0.15	0.186	0.15	0.142	0.134	0.183	0.557	0.116	0.103	0.157	0.155	0.161	0.123	0.116	0.138
	Lipoic acid metabolism	-0.13	9.482	0.0455293	0.216429	NotSig	Metabolism	Metabolism of Cofactors and Vitamins	Lipoic acid metabolism	0.068	0.075	0.083	0.048	0.066	0.072	0.06	0.083	0.084	0.068	0.067	0.073	0.062	0.049	0.064	0.066	0.062	0.051	0.075	0.074	0.044	0.077	0.05	0.06	0.077	0.071	0.07	0.061	0.092	0.079	0.082	0.069	0.084	0.085	0.086	0.078	0.07	0.084	0.088	0.073
	Pentose and glucuronate interconversions	0.126	11.093	0.0470164	0.219728	NotSig	Metabolism	Carbohydrate Metabolism	Pentose and glucuronate interconversions	0.227	0.21	0.196	0.197	0.257	0.245	0.254	0.211	0.229	0.194	0.199	0.23	0.226	0.21	0.215	0.213	0.212	0.198	0.177	0.199	0.205	0.215	0.423	0.249	0.215	0.182	0.184	0.186	0.2	0.212	0.229	0.434	0.191	0.199	0.219	0.205	0.232	0.194	0.2	0.19
	Histidine metabolism	-0.056	12.292	0.0475632	0.219728	NotSig	Metabolism	Amino Acid Metabolism	Histidine metabolism	0.489	0.514	0.479	0.49	0.5	0.492	0.455	0.515	0.468	0.488	0.521	0.533	0.521	0.497	0.501	0.532	0.454	0.502	0.49	0.477	0.506	0.44	0.42	0.421	0.499	0.489	0.506	0.498	0.492	0.53	0.463	0.501	0.497	0.493	0.51	0.526	0.538	0.548	0.509	0.497
	Two-component system	0.115	13.207	0.0494846	0.22543	NotSig	Environmental Information Processing	Signal Transduction	Two-component system	0.978	0.912	0.926	0.859	0.962	1.032	0.973	0.876	0.943	0.914	0.896	0.92	0.875	0.866	1.035	0.848	0.966	0.848	0.903	0.852	0.845	0.945	1.534	0.992	0.828	0.808	0.823	0.832	1.163	0.909	1.144	2.017	0.915	0.895	0.992	0.919	0.961	0.891	0.872	0.897
	Cysteine and methionine metabolism	0.035	13.204	0.0534813	0.236468	NotSig	Metabolism	Amino Acid Metabolism	Cysteine and methionine metabolism	0.951	0.936	0.951	0.992	0.945	0.927	0.949	0.928	0.971	0.989	1.001	0.899	0.969	0.993	0.977	0.952	0.995	1.053	0.923	0.935	1.046	0.949	0.893	0.96	0.871	0.928	0.883	0.97	0.907	0.959	0.925	0.89	0.922	0.935	0.926	0.929	0.945	0.923	0.945	0.963
	Cell cycle	1.247	-2.775	0.0555124	0.236468	NotSig	Cellular Processes	Cell Growth and Death	Cell cycle	0	0	0	0	0	0	0	0	0	0	0	0	0	0	0	0	0	0	0	0	0	0	0	0	0	0	0	0	0	0	0	0	0	0	0	0	0	0	0	0
	Hepatitis C	1.247	-2.775	0.0555124	0.236468	NotSig	Human Diseases	Infectious Diseases	Hepatitis C	0	0	0	0	0	0	0	0	0	0	0	0	0	0	0	0	0	0	0	0	0	0	0	0	0	0	0	0	0	0	0	0	0	0	0	0	0	0	0	0
	Measles	1.247	-2.775	0.0555124	0.236468	NotSig	Human Diseases	Infectious Diseases	Measles	0	0	0	0	0	0	0	0	0	0	0	0	0	0	0	0	0	0	0	0	0	0	0	0	0	0	0	0	0	0	0	0	0	0	0	0	0	0	0	0
	mTOR signaling pathway	1.247	-2.775	0.0555124	0.236468	NotSig	Environmental Information Processing	Signal Transduction	mTOR signaling pathway	0	0	0	0	0	0	0	0	0	0	0	0	0	0	0	0	0	0	0	0	0	0	0	0	0	0	0	0	0	0	0	0	0	0	0	0	0	0	0	0
	Alanine, aspartate and glutamate metabolism	-0.029	13.262	0.0619862	0.26066	NotSig	Metabolism	Amino Acid Metabolism	Alanine, aspartate and glutamate metabolism	0.968	0.997	0.969	0.992	0.953	0.93	0.942	1.011	0.961	1.002	1.014	0.98	1.004	0.988	0.953	0.99	0.959	1.022	0.971	0.963	1.013	0.933	0.861	0.909	1.02	1.002	0.979	0.992	0.951	1.017	0.958	0.805	0.995	0.979	0.988	1.007	1.033	1.015	0.997	0.987
	Protein processing in endoplasmic reticulum	-0.214	9.042	0.0660366	0.274177	NotSig	Genetic Information Processing	Folding, Sorting and Degradation	Protein processing in endoplasmic reticulum	0.049	0.057	0.033	0.067	0.057	0.045	0.043	0.029	0.024	0.04	0.045	0.068	0.073	0.067	0.049	0.069	0.033	0.055	0.046	0.037	0.072	0.042	0.043	0.042	0.059	0.05	0.073	0.055	0.041	0.047	0.03	0.027	0.038	0.041	0.052	0.078	0.094	0.05	0.034	0.04
	Penicillin and cephalosporin biosynthesis	0.271	7.375	0.0746222	0.305951	NotSig	Metabolism	Biosynthesis of Other Secondary Metabolites	Penicillin and cephalosporin biosynthesis	0.018	0.015	0.012	0.024	0.022	0.016	0.021	0.009	0.013	0.016	0.014	0.016	0.017	0.026	0.023	0.016	0.026	0.017	0.013	0.016	0.02	0.011	0.04	0.026	0.016	0.011	0.015	0.015	0.014	0.009	0.019	0.029	0.009	0.008	0.017	0.009	0.009	0.008	0.008	0.015
	Cardiac muscle contraction	-0.318	8.755	0.0785397	0.316028	NotSig	Organismal Systems	Circulatory System	Cardiac muscle contraction	0.038	0.048	0.06	0.02	0.029	0.041	0.029	0.078	0.073	0.054	0.065	0.031	0.03	0.015	0.033	0.026	0.031	0.05	0.039	0.033	0.03	0.041	0.01	0.02	0.021	0.043	0.017	0.036	0.071	0.069	0.043	0.009	0.071	0.062	0.055	0.042	0.042	0.074	0.073	0.057
	Amino acid metabolism	0.089	10.663	0.0794555	0.316028	NotSig	Unclassified	Metabolism	Amino acid metabolism	0.166	0.158	0.146	0.165	0.17	0.169	0.165	0.138	0.131	0.143	0.145	0.184	0.174	0.173	0.162	0.193	0.154	0.148	0.168	0.18	0.164	0.145	0.27	0.145	0.203	0.163	0.197	0.165	0.152	0.151	0.141	0.182	0.138	0.152	0.159	0.171	0.165	0.146	0.145	0.146
	Starch and sucrose metabolism	0.053	12.606	0.0799705	0.316028	NotSig	Metabolism	Carbohydrate Metabolism	Starch and sucrose metabolism	0.632	0.614	0.584	0.659	0.662	0.637	0.693	0.597	0.598	0.607	0.591	0.637	0.632	0.687	0.657	0.614	0.656	0.637	0.605	0.609	0.664	0.62	0.743	0.682	0.577	0.634	0.596	0.635	0.582	0.579	0.628	0.655	0.578	0.598	0.574	0.584	0.581	0.571	0.571	0.597
	mRNA surveillance pathway	1.732	-2.685	0.0820716	0.318846	NotSig	Genetic Information Processing	Translation	mRNA surveillance pathway	0	0	0	0	0	0	0	0	0	0	0	0	0	0	0	0	0	0	0	0	0	0	0	0	0	0	0	0	0	0	0	0	0	0	0	0	0	0	0	0
	Parkinson's disease	-0.308	8.76	0.0826278	0.318846	NotSig	Human Diseases	Neurodegenerative Diseases	Parkinson's disease	0.039	0.048	0.06	0.021	0.029	0.041	0.029	0.078	0.074	0.054	0.065	0.031	0.03	0.015	0.033	0.026	0.031	0.05	0.039	0.033	0.03	0.041	0.01	0.02	0.021	0.043	0.017	0.036	0.072	0.069	0.043	0.014	0.071	0.062	0.055	0.042	0.042	0.074	0.073	0.057
	Alzheimer's disease	-0.133	10.138	0.0838091	0.319644	NotSig	Human Diseases	Neurodegenerative Diseases	Alzheimer's disease	0.107	0.118	0.131	0.085	0.094	0.108	0.097	0.158	0.149	0.126	0.139	0.101	0.1	0.078	0.098	0.094	0.098	0.121	0.11	0.101	0.098	0.107	0.071	0.079	0.092	0.115	0.082	0.104	0.144	0.144	0.116	0.068	0.145	0.135	0.125	0.111	0.11	0.152	0.149	0.128
	Galactose metabolism	0.128	12.082	0.0853995	0.321966	NotSig	Metabolism	Carbohydrate Metabolism	Galactose metabolism	0.451	0.414	0.391	0.497	0.525	0.476	0.588	0.367	0.382	0.411	0.37	0.447	0.458	0.538	0.498	0.452	0.535	0.436	0.402	0.463	0.466	0.413	0.539	0.576	0.416	0.432	0.415	0.434	0.325	0.358	0.511	0.412	0.348	0.354	0.355	0.361	0.376	0.313	0.339	0.401
	Phosphatidylinositol signaling system	-0.102	10.426	0.0874052	0.325783	NotSig	Environmental Information Processing	Signal Transduction	Phosphatidylinositol signaling system	0.132	0.143	0.16	0.114	0.126	0.142	0.13	0.172	0.178	0.145	0.152	0.118	0.123	0.102	0.123	0.117	0.128	0.134	0.133	0.131	0.115	0.151	0.099	0.131	0.115	0.137	0.112	0.126	0.16	0.163	0.14	0.083	0.17	0.161	0.151	0.141	0.14	0.16	0.169	0.154
	Vasopressin-regulated water reabsorption	1.123	-2.782	0.0901377	0.332193	NotSig	Organismal Systems	Excretory System	Vasopressin-regulated water reabsorption	0	0	0	0	0	0	0	0	0	0	0	0	0	0	0	0	0	0	0	0	0	0	0	0	0	0	0	0	0	0	0	0	0	0	0	0	0	0	0	0
	Primary bile acid biosynthesis	0.654	3.367	0.0915492	0.333646	NotSig	Metabolism	Lipid Metabolism	Primary bile acid biosynthesis	0.001	0.001	0.001	0	0.002	0.001	0.001	0	0.001	0	0	0.001	0	0	0.001	0	0	0	0	0	0	0.002	0.002	0.001	0.001	0	0	0	0.001	0.001	0.001	0.018	0	0	0.003	0	0.001	0.001	0	0
	Signal transduction mechanisms	0.063	11.951	0.0934896	0.336973	NotSig	Unclassified	Cellular Processes and Signaling	Signal transduction mechanisms	0.403	0.388	0.424	0.367	0.371	0.408	0.397	0.424	0.438	0.41	0.391	0.359	0.356	0.36	0.388	0.363	0.419	0.384	0.403	0.428	0.349	0.435	0.452	0.431	0.388	0.406	0.38	0.392	0.458	0.395	0.428	0.471	0.422	0.419	0.395	0.364	0.331	0.396	0.428	0.419
	Carbon fixation pathways in prokaryotes	-0.037	13.518	0.0981043	0.349763	NotSig	Metabolism	Energy Metabolism	Carbon fixation pathways in prokaryotes	1.152	1.194	1.134	1.173	1.139	1.076	1.07	1.217	1.128	1.178	1.201	1.175	1.22	1.161	1.096	1.234	1.087	1.217	1.133	1.167	1.211	1.094	1.06	1.015	1.269	1.231	1.255	1.205	1.093	1.217	1.052	1.063	1.182	1.152	1.157	1.259	1.275	1.242	1.209	1.17
	Fatty acid biosynthesis	-0.055	12.452	0.0998273	0.352079	NotSig	Metabolism	Lipid Metabolism	Fatty acid biosynthesis	0.547	0.573	0.613	0.524	0.559	0.576	0.563	0.629	0.649	0.567	0.589	0.501	0.505	0.496	0.532	0.497	0.555	0.536	0.55	0.541	0.489	0.58	0.481	0.572	0.514	0.545	0.488	0.524	0.602	0.605	0.582	0.442	0.631	0.599	0.603	0.54	0.553	0.594	0.601	0.599
	Systemic lupus erythematosus	-0.336	7.023	0.102783	0.353671	NotSig	Human Diseases	Immune System Diseases	Systemic lupus erythematosus	0.011	0.015	0.019	0.006	0.008	0.012	0.009	0.026	0.023	0.016	0.02	0.009	0.01	0.004	0.008	0.008	0.009	0.016	0.012	0.011	0.009	0.013	0.003	0.005	0.007	0.014	0.005	0.011	0.017	0.022	0.009	0.003	0.022	0.02	0.017	0.013	0.013	0.022	0.023	0.018
	Fatty acid elongation in mitochondria	0.609	-2.847	0.103051	0.353671	NotSig	Metabolism	Lipid Metabolism	Fatty acid elongation in mitochondria	0	0	0	0	0	0	0	0	0	0	0	0	0	0	0	0	0	0	0	0	0	0	0	0	0	0	0	0	0	0	0	0	0	0	0	0	0	0	0	0
	Isoflavonoid biosynthesis	0.604	-2.848	0.103513	0.353671	NotSig	Metabolism	Biosynthesis of Other Secondary Metabolites	Isoflavonoid biosynthesis	0	0	0	0	0	0	0	0	0	0	0	0	0	0	0	0	0	0	0	0	0	0	0	0	0	0	0	0	0	0	0	0	0	0	0	0	0	0	0	0
	Protein kinases	0.132	10.957	0.105478	0.356667	NotSig	Metabolism	Enzyme Families	Protein kinases	0.207	0.19	0.205	0.168	0.206	0.211	0.226	0.203	0.225	0.198	0.187	0.168	0.175	0.164	0.211	0.152	0.227	0.175	0.185	0.174	0.162	0.197	0.326	0.229	0.167	0.168	0.135	0.159	0.292	0.199	0.297	0.41	0.203	0.187	0.211	0.177	0.194	0.187	0.193	0.196
	Butirosin and neomycin biosynthesis	-0.082	8.903	0.107436	0.359583	NotSig	Metabolism	Biosynthesis of Other Secondary Metabolites	Butirosin and neomycin biosynthesis	0.046	0.049	0.043	0.046	0.051	0.05	0.054	0.052	0.046	0.044	0.046	0.052	0.053	0.049	0.046	0.052	0.041	0.047	0.043	0.047	0.051	0.042	0.034	0.042	0.052	0.052	0.05	0.048	0.042	0.049	0.042	0.02	0.046	0.047	0.045	0.05	0.052	0.048	0.049	0.045
	Pentose phosphate pathway	0.026	12.849	0.111467	0.369305	NotSig	Metabolism	Carbohydrate Metabolism	Pentose phosphate pathway	0.741	0.734	0.751	0.719	0.772	0.751	0.778	0.766	0.777	0.738	0.734	0.745	0.761	0.719	0.721	0.749	0.741	0.73	0.72	0.75	0.736	0.746	0.757	0.742	0.748	0.726	0.72	0.718	0.729	0.763	0.737	0.688	0.737	0.744	0.738	0.738	0.757	0.723	0.751	0.733
	Translation proteins	-0.032	13.481	0.117554	0.385576	NotSig	Unclassified	Genetic Information Processing	Translation proteins	1.126	1.161	1.177	1.131	1.104	1.132	1.09	1.189	1.193	1.156	1.179	1.125	1.139	1.1	1.1	1.139	1.096	1.155	1.159	1.143	1.14	1.181	0.967	1.128	1.148	1.165	1.146	1.153	1.133	1.185	1.068	0.861	1.203	1.207	1.154	1.172	1.159	1.21	1.203	1.179
	Drug metabolism - other enzymes	0.064	11.577	0.120784	0.39225	NotSig	Metabolism	Xenobiotics Biodegradation and Metabolism	Drug metabolism - other enzymes	0.311	0.3	0.283	0.337	0.321	0.303	0.336	0.286	0.261	0.299	0.28	0.343	0.324	0.356	0.315	0.341	0.313	0.31	0.311	0.347	0.333	0.306	0.309	0.333	0.375	0.345	0.355	0.336	0.225	0.27	0.266	0.217	0.269	0.293	0.272	0.289	0.263	0.277	0.286	0.29
	Cell division	-0.119	10.399	0.122007	0.392335	NotSig	Unclassified	Cellular Processes and Signaling	Cell division	0.129	0.141	0.149	0.118	0.109	0.117	0.093	0.17	0.159	0.145	0.159	0.123	0.128	0.11	0.111	0.132	0.111	0.147	0.132	0.133	0.127	0.137	0.089	0.096	0.14	0.147	0.135	0.137	0.145	0.161	0.106	0.098	0.163	0.159	0.141	0.149	0.14	0.17	0.174	0.151
	Fructose and mannose metabolism	0.088	12.559	0.128851	0.407731	NotSig	Metabolism	Carbohydrate Metabolism	Fructose and mannose metabolism	0.619	0.587	0.53	0.673	0.669	0.627	0.696	0.465	0.475	0.546	0.505	0.67	0.651	0.706	0.659	0.651	0.637	0.554	0.614	0.626	0.638	0.588	0.859	0.723	0.684	0.591	0.667	0.606	0.485	0.492	0.648	0.644	0.485	0.521	0.549	0.603	0.615	0.48	0.467	0.525
	Biosynthesis of type II polyketide products	0.538	-1.146	0.12928	0.407731	NotSig	Metabolism	Metabolism of Terpenoids and Polyketides	Biosynthesis of type II polyketide products	0	0	0	0	0	0	0	0	0	0	0	0	0	0	0	0	0	0	0	0	0	0	0	0	0	0	0	0	0	0	0	0	0	0	0	0	0	0	0	0
	Sulfur relay system	0.064	11.4	0.132488	0.413868	NotSig	Genetic Information Processing	Folding, Sorting and Degradation	Sulfur relay system	0.275	0.266	0.284	0.289	0.293	0.268	0.237	0.195	0.275	0.26	0.244	0.237	0.272	0.258	0.276	0.268	0.279	0.237	0.281	0.254	0.259	0.323	0.321	0.318	0.273	0.227	0.295	0.255	0.316	0.248	0.323	0.382	0.262	0.256	0.305	0.307	0.328	0.25	0.238	0.252
	Non-homologous end-joining	-0.241	7.439	0.13795	0.426864	NotSig	Genetic Information Processing	Replication and Repair	Non-homologous end-joining	0.016	0.019	0.026	0.011	0.012	0.017	0.01	0.026	0.029	0.021	0.024	0.012	0.012	0.008	0.015	0.01	0.014	0.018	0.018	0.015	0.012	0.026	0.004	0.015	0.01	0.016	0.01	0.016	0.023	0.025	0.014	0.003	0.028	0.026	0.024	0.018	0.017	0.024	0.027	0.023
	Glycerophospholipid metabolism	-0.035	12.52	0.140042	0.429288	NotSig	Metabolism	Lipid Metabolism	Glycerophospholipid metabolism	0.577	0.597	0.63	0.563	0.567	0.593	0.536	0.603	0.645	0.592	0.604	0.556	0.562	0.525	0.569	0.547	0.57	0.556	0.611	0.567	0.546	0.644	0.558	0.579	0.556	0.57	0.566	0.566	0.609	0.619	0.602	0.513	0.642	0.63	0.649	0.612	0.615	0.614	0.624	0.6
	Restriction enzyme	0.106	10.792	0.142719	0.433444	NotSig	Unclassified	Genetic Information Processing	Restriction enzyme	0.183	0.171	0.147	0.268	0.181	0.17	0.2	0.138	0.135	0.176	0.188	0.2	0.203	0.256	0.202	0.196	0.207	0.232	0.167	0.156	0.242	0.167	0.175	0.209	0.198	0.187	0.169	0.2	0.13	0.147	0.145	0.105	0.139	0.153	0.143	0.158	0.172	0.145	0.131	0.167
	Thiamine metabolism	0.038	12.205	0.145768	0.43864	NotSig	Metabolism	Metabolism of Cofactors and Vitamins	Thiamine metabolism	0.476	0.468	0.462	0.488	0.49	0.468	0.497	0.471	0.452	0.48	0.461	0.477	0.495	0.478	0.467	0.505	0.508	0.452	0.474	0.512	0.484	0.453	0.437	0.489	0.53	0.485	0.523	0.466	0.445	0.457	0.486	0.396	0.439	0.437	0.457	0.476	0.475	0.441	0.464	0.459
	Replication, recombination and repair proteins	-0.036	13.089	0.151691	0.452316	NotSig	Unclassified	Genetic Information Processing	Replication, recombination and repair proteins	0.857	0.886	0.901	0.822	0.828	0.909	0.851	0.973	0.934	0.884	0.918	0.858	0.855	0.78	0.819	0.876	0.825	0.856	0.876	0.88	0.853	0.862	0.759	0.817	0.843	0.91	0.852	0.854	0.914	0.941	0.817	0.633	0.925	0.938	0.863	0.878	0.851	0.939	0.966	0.898
	Porphyrin and chlorophyll metabolism	0.077	13.092	0.156773	0.463256	NotSig	Metabolism	Metabolism of Cofactors and Vitamins	Porphyrin and chlorophyll metabolism	0.893	0.856	0.836	0.921	0.897	0.854	0.76	0.815	0.765	0.836	0.855	0.884	0.97	0.9	0.793	1.129	0.843	0.869	0.89	1.02	0.94	0.759	0.845	0.643	1.13	0.925	1.188	0.929	0.998	0.906	0.848	0.83	0.784	0.769	0.807	0.992	1.005	0.803	0.842	0.841
	Ion channels	0.149	8.396	0.162925	0.477137	NotSig	Environmental Information Processing	Signaling Molecules and Interaction	Ion channels	0.035	0.032	0.036	0.033	0.037	0.036	0.043	0.039	0.045	0.038	0.036	0.025	0.027	0.031	0.039	0.023	0.051	0.038	0.034	0.036	0.028	0.039	0.033	0.054	0.026	0.034	0.02	0.031	0.038	0.031	0.052	0.025	0.035	0.033	0.034	0.024	0.02	0.03	0.037	0.039
	Adipocytokine signaling pathway	-0.075	9.853	0.167966	0.487547	NotSig	Organismal Systems	Endocrine System	Adipocytokine signaling pathway	0.09	0.095	0.088	0.095	0.087	0.09	0.083	0.095	0.086	0.094	0.095	0.098	0.092	0.095	0.091	0.091	0.088	0.091	0.104	0.085	0.093	0.09	0.063	0.08	0.098	0.097	0.096	0.1	0.093	0.092	0.098	0.043	0.097	0.095	0.102	0.093	0.091	0.103	0.096	0.091
	Amino sugar and nucleotide sugar metabolism	0.054	13.532	0.171435	0.493251	NotSig	Metabolism	Carbohydrate Metabolism	Amino sugar and nucleotide sugar metabolism	1.202	1.165	1.104	1.311	1.275	1.208	1.33	1.023	1.043	1.145	1.08	1.212	1.23	1.362	1.269	1.227	1.289	1.183	1.198	1.229	1.263	1.197	1.255	1.389	1.236	1.202	1.263	1.237	1.012	1.039	1.228	1.007	1.055	1.085	1.095	1.157	1.168	1.01	1.032	1.123
	Pores ion channels	-0.081	12.939	0.179	0.51054	NotSig	Unclassified	Cellular Processes and Signaling	Pores ion channels	0.759	0.811	0.877	0.695	0.669	0.715	0.585	0.98	0.947	0.819	0.924	0.701	0.687	0.653	0.678	0.709	0.648	0.855	0.786	0.747	0.723	0.803	0.695	0.639	0.734	0.84	0.719	0.789	0.859	0.913	0.618	0.766	0.951	0.932	0.839	0.795	0.733	0.96	0.956	0.893
	Lysine biosynthesis	-0.026	12.819	0.186054	0.515223	NotSig	Metabolism	Amino Acid Metabolism	Lysine biosynthesis	0.713	0.732	0.737	0.725	0.72	0.683	0.687	0.747	0.747	0.744	0.759	0.7	0.744	0.73	0.724	0.726	0.725	0.779	0.699	0.708	0.745	0.713	0.572	0.702	0.681	0.719	0.698	0.726	0.708	0.76	0.702	0.58	0.736	0.727	0.722	0.748	0.771	0.745	0.744	0.749
	Endocytosis	-1.721	1.623	0.186925	0.515223	NotSig	Cellular Processes	Transport and Catabolism	Endocytosis	0	0	0	0	0	0	0	0	0	0	0	0	0	0	0	0	0	0	0	0	0	0	0	0	0	0	0	0	0.002	0	0.001	0	0	0	0.001	0	0	0.002	0	0
	Fc gamma R-mediated phagocytosis	-1.721	1.623	0.186925	0.515223	NotSig	Organismal Systems	Immune System	Fc gamma R-mediated phagocytosis	0	0	0	0	0	0	0	0	0	0	0	0	0	0	0	0	0	0	0	0	0	0	0	0	0	0	0	0	0.002	0	0.001	0	0	0	0.001	0	0	0.002	0	0
	GnRH signaling pathway	-1.721	1.623	0.186925	0.515223	NotSig	Organismal Systems	Endocrine System	GnRH signaling pathway	0	0	0	0	0	0	0	0	0	0	0	0	0	0	0	0	0	0	0	0	0	0	0	0	0	0	0	0	0.002	0	0.001	0	0	0	0.001	0	0	0.002	0	0
	Flagellar assembly	0.216	9.886	0.189836	0.518885	NotSig	Cellular Processes	Cell Motility	Flagellar assembly	0.101	0.088	0.06	0.082	0.121	0.163	0.163	0.085	0.037	0.089	0.091	0.154	0.089	0.102	0.144	0.08	0.081	0.067	0.074	0.058	0.088	0.096	0.102	0.086	0.057	0.048	0.07	0.061	0.096	0.084	0.121	0.389	0.065	0.072	0.1	0.096	0.128	0.065	0.044	0.052
	Other transporters	-0.055	11.382	0.195515	0.529991	NotSig	Unclassified	Cellular Processes and Signaling	Other transporters	0.26	0.273	0.296	0.242	0.255	0.266	0.227	0.291	0.312	0.27	0.287	0.253	0.251	0.224	0.243	0.244	0.227	0.262	0.256	0.245	0.245	0.3	0.257	0.242	0.24	0.253	0.24	0.249	0.291	0.3	0.248	0.293	0.304	0.306	0.3	0.286	0.285	0.301	0.303	0.278
	Nicotinate and nicotinamide metabolism	-0.035	12.355	0.203501	0.547118	NotSig	Metabolism	Metabolism of Cofactors and Vitamins	Nicotinate and nicotinamide metabolism	0.515	0.533	0.49	0.538	0.503	0.472	0.471	0.526	0.464	0.511	0.508	0.552	0.552	0.542	0.487	0.567	0.48	0.512	0.522	0.54	0.533	0.482	0.492	0.454	0.622	0.57	0.605	0.556	0.466	0.516	0.46	0.454	0.512	0.502	0.508	0.552	0.544	0.54	0.533	0.506
	Styrene degradation	-0.168	8.498	0.205392	0.547712	NotSig	Metabolism	Xenobiotics Biodegradation and Metabolism	Styrene degradation	0.034	0.038	0.043	0.02	0.028	0.04	0.03	0.057	0.056	0.037	0.047	0.028	0.025	0.014	0.027	0.026	0.026	0.036	0.033	0.029	0.026	0.032	0.046	0.019	0.023	0.036	0.019	0.029	0.051	0.051	0.031	0.047	0.051	0.047	0.048	0.033	0.033	0.054	0.053	0.042
	Biosynthesis and biodegradation of secondary metabolites	0.156	8.971	0.208979	0.552784	NotSig	Unclassified	Metabolism	Biosynthesis and biodegradation of secondary metabolites	0.052	0.048	0.061	0.035	0.045	0.048	0.04	0.062	0.069	0.053	0.056	0.035	0.035	0.032	0.045	0.032	0.047	0.047	0.045	0.044	0.035	0.058	0.113	0.054	0.035	0.041	0.03	0.042	0.063	0.057	0.051	0.163	0.062	0.058	0.057	0.042	0.04	0.055	0.061	0.056
	Prion diseases	0.237	5.624	0.211273	0.554379	NotSig	Human Diseases	Neurodegenerative Diseases	Prion diseases	0.005	0.005	0.007	0.005	0.006	0.005	0.002	0.001	0.006	0.005	0.004	0.003	0.002	0.004	0.007	0.002	0.005	0.002	0.006	0.004	0.003	0.011	0.01	0.01	0.004	0.002	0.006	0.004	0.006	0.003	0.006	0.017	0.006	0.006	0.008	0.005	0.004	0.003	0.004	0.005
	Bacterial toxins	0.12	9.926	0.214114	0.557375	NotSig	Environmental Information Processing	Signaling Molecules and Interaction	Bacterial toxins	0.101	0.093	0.083	0.119	0.115	0.108	0.141	0.093	0.082	0.097	0.087	0.114	0.108	0.131	0.123	0.104	0.129	0.091	0.09	0.115	0.103	0.083	0.081	0.129	0.107	0.099	0.098	0.098	0.068	0.073	0.106	0.058	0.073	0.079	0.065	0.069	0.063	0.068	0.084	0.095
	Stilbenoid, diarylheptanoid and gingerol biosynthesis	0.222	5.748	0.230118	0.59432	NotSig	Metabolism	Biosynthesis of Other Secondary Metabolites	Stilbenoid, diarylheptanoid and gingerol biosynthesis	0.006	0.005	0.005	0.005	0.008	0.01	0.01	0.004	0.006	0.003	0.004	0.005	0.004	0.004	0.005	0.007	0.007	0.002	0.008	0.005	0.005	0.004	0.003	0.005	0.005	0.005	0.005	0.004	0.015	0.005	0.014	0.001	0.004	0.004	0.008	0.004	0.005	0.003	0.003	0.003
	Pantothenate and CoA biosynthesis	-0.019	12.697	0.237868	0.607628	NotSig	Metabolism	Metabolism of Cofactors and Vitamins	Pantothenate and CoA biosynthesis	0.657	0.671	0.679	0.642	0.654	0.644	0.633	0.686	0.678	0.678	0.684	0.65	0.668	0.651	0.655	0.668	0.671	0.676	0.675	0.669	0.661	0.644	0.56	0.634	0.668	0.663	0.669	0.668	0.67	0.687	0.667	0.544	0.68	0.671	0.676	0.681	0.69	0.682	0.691	0.679
	Ribosome biogenesis in eukaryotes	-0.043	9.523	0.238983	0.607628	NotSig	Genetic Information Processing	Translation	Ribosome biogenesis in eukaryotes	0.072	0.075	0.079	0.068	0.07	0.072	0.069	0.08	0.081	0.077	0.077	0.071	0.071	0.067	0.071	0.069	0.072	0.073	0.078	0.072	0.069	0.078	0.055	0.071	0.07	0.074	0.07	0.073	0.077	0.079	0.079	0.052	0.082	0.08	0.08	0.074	0.074	0.081	0.081	0.077
	Phenylpropanoid biosynthesis	0.157	8.225	0.240828	0.607628	NotSig	Metabolism	Biosynthesis of Other Secondary Metabolites	Phenylpropanoid biosynthesis	0.031	0.028	0.02	0.026	0.044	0.035	0.042	0.018	0.024	0.019	0.016	0.032	0.031	0.03	0.026	0.03	0.031	0.025	0.019	0.022	0.03	0.027	0.076	0.04	0.028	0.024	0.024	0.025	0.032	0.024	0.033	0.091	0.018	0.02	0.033	0.027	0.036	0.018	0.015	0.021
	Glycosylphosphatidylinositol(GPI)-anchor biosynthesis	0.342	-2.859	0.242731	0.607755	NotSig	Metabolism	Glycan Biosynthesis and Metabolism	Glycosylphosphatidylinositol(GPI)-anchor biosynthesis	0	0	0	0	0	0	0	0	0	0	0	0	0	0	0	0	0	0	0	0	0	0	0	0	0	0	0	0	0	0	0	0	0	0	0	0	0	0	0	0
	Glycine, serine and threonine metabolism	-0.014	13.125	0.25327	0.629338	NotSig	Metabolism	Amino Acid Metabolism	Glycine, serine and threonine metabolism	0.885	0.902	0.883	0.918	0.883	0.85	0.837	0.89	0.865	0.895	0.905	0.893	0.893	0.924	0.891	0.898	0.879	0.916	0.891	0.889	0.906	0.87	0.854	0.864	0.88	0.916	0.917	0.916	0.843	0.89	0.855	0.845	0.889	0.884	0.907	0.905	0.895	0.906	0.894	0.893
	Chromosome	-0.023	14.135	0.256417	0.632366	NotSig	Genetic Information Processing	Replication and Repair	Chromosome	1.776	1.821	1.817	1.806	1.714	1.757	1.741	1.878	1.841	1.849	1.881	1.806	1.784	1.797	1.761	1.78	1.726	1.889	1.816	1.798	1.858	1.838	1.542	1.735	1.784	1.879	1.759	1.861	1.766	1.842	1.625	1.364	1.863	1.894	1.79	1.772	1.713	1.899	1.897	1.842
	Cellular antigens	-0.082	9.397	0.264837	0.647348	NotSig	Environmental Information Processing	Signaling Molecules and Interaction	Cellular antigens	0.065	0.07	0.055	0.077	0.065	0.052	0.057	0.063	0.048	0.065	0.067	0.074	0.074	0.083	0.063	0.074	0.054	0.079	0.062	0.061	0.083	0.053	0.07	0.052	0.083	0.081	0.078	0.081	0.051	0.066	0.041	0.044	0.063	0.061	0.064	0.07	0.071	0.07	0.062	0.063
	Biosynthesis of vancomycin group antibiotics	-0.053	9.295	0.266671	0.647348	NotSig	Metabolism	Metabolism of Terpenoids and Polyketides	Biosynthesis of vancomycin group antibiotics	0.061	0.064	0.059	0.066	0.058	0.063	0.062	0.055	0.051	0.06	0.062	0.068	0.065	0.069	0.065	0.07	0.057	0.068	0.068	0.062	0.073	0.059	0.045	0.06	0.063	0.071	0.07	0.067	0.054	0.06	0.056	0.034	0.058	0.065	0.061	0.068	0.064	0.063	0.057	0.06
	Caprolactam degradation	0.253	8.111	0.268412	0.647348	NotSig	Metabolism	Xenobiotics Biodegradation and Metabolism	Caprolactam degradation	0.03	0.025	0.016	0.021	0.028	0.02	0.021	0.009	0.016	0.015	0.012	0.017	0.026	0.02	0.027	0.023	0.021	0.016	0.011	0.015	0.019	0.015	0.081	0.026	0.019	0.012	0.023	0.014	0.038	0.022	0.043	0.247	0.02	0.008	0.036	0.03	0.04	0.031	0.01	0.018
	Chaperones and folding catalysts	-0.021	13.601	0.273045	0.653714	NotSig	Genetic Information Processing	Folding, Sorting and Degradation	Chaperones and folding catalysts	1.227	1.257	1.265	1.269	1.169	1.174	1.146	1.264	1.258	1.278	1.297	1.219	1.203	1.26	1.21	1.183	1.183	1.324	1.27	1.204	1.273	1.298	1.122	1.227	1.22	1.298	1.22	1.308	1.249	1.255	1.122	1.053	1.313	1.308	1.273	1.229	1.207	1.314	1.285	1.277
	D-Alanine metabolism	0.047	10.305	0.27892	0.660633	NotSig	Metabolism	Metabolism of Other Amino Acids	D-Alanine metabolism	0.128	0.125	0.121	0.136	0.137	0.134	0.147	0.119	0.116	0.124	0.116	0.13	0.133	0.138	0.137	0.136	0.141	0.124	0.126	0.138	0.131	0.119	0.119	0.141	0.132	0.131	0.135	0.129	0.108	0.115	0.135	0.095	0.114	0.116	0.113	0.122	0.12	0.113	0.117	0.123
	Glutamatergic synapse	0.051	9.259	0.280183	0.660633	NotSig	Organismal Systems	Nervous System	Glutamatergic synapse	0.062	0.06	0.056	0.072	0.067	0.059	0.069	0.05	0.056	0.063	0.062	0.063	0.07	0.073	0.067	0.058	0.068	0.073	0.061	0.05	0.076	0.059	0.061	0.061	0.049	0.055	0.052	0.062	0.066	0.059	0.074	0.05	0.054	0.054	0.066	0.062	0.073	0.058	0.049	0.056
	Retinol metabolism	-0.127	9.43	0.282532	0.660633	NotSig	Metabolism	Metabolism of Cofactors and Vitamins	Retinol metabolism	0.066	0.072	0.085	0.045	0.054	0.064	0.059	0.112	0.106	0.081	0.092	0.049	0.053	0.04	0.057	0.043	0.063	0.074	0.061	0.055	0.052	0.064	0.059	0.049	0.044	0.066	0.029	0.059	0.102	0.097	0.071	0.08	0.099	0.087	0.078	0.058	0.06	0.097	0.101	0.087
	Carotenoid biosynthesis	-0.226	7.22	0.285215	0.660633	NotSig	Metabolism	Metabolism of Terpenoids and Polyketides	Carotenoid biosynthesis	0.014	0.016	0.02	0.006	0.012	0.013	0.01	0.026	0.029	0.017	0.021	0.01	0.01	0.004	0.01	0.008	0.01	0.016	0.012	0.011	0.009	0.015	0.003	0.008	0.007	0.015	0.005	0.012	0.053	0.023	0.013	0.003	0.023	0.021	0.021	0.014	0.014	0.023	0.024	0.019
	Translation factors	-0.029	12.726	0.286006	0.660633	NotSig	Genetic Information Processing	Translation	Translation factors	0.668	0.687	0.665	0.691	0.667	0.653	0.667	0.687	0.645	0.674	0.673	0.717	0.715	0.695	0.652	0.724	0.654	0.688	0.689	0.704	0.701	0.664	0.536	0.638	0.742	0.718	0.739	0.703	0.614	0.682	0.612	0.429	0.67	0.68	0.662	0.71	0.702	0.689	0.685	0.676
	Naphthalene degradation	-0.058	10.602	0.288624	0.662019	NotSig	Metabolism	Xenobiotics Biodegradation and Metabolism	Naphthalene degradation	0.151	0.159	0.154	0.124	0.141	0.162	0.159	0.195	0.171	0.149	0.159	0.139	0.136	0.114	0.129	0.147	0.139	0.142	0.136	0.153	0.128	0.137	0.139	0.133	0.161	0.17	0.136	0.141	0.174	0.176	0.158	0.238	0.173	0.162	0.16	0.144	0.138	0.183	0.184	0.161
	Sphingolipid metabolism	0.11	9.683	0.293896	0.669431	NotSig	Metabolism	Lipid Metabolism	Sphingolipid metabolism	0.085	0.079	0.059	0.119	0.096	0.079	0.104	0.068	0.046	0.081	0.074	0.095	0.089	0.133	0.087	0.092	0.098	0.095	0.068	0.093	0.099	0.076	0.08	0.106	0.08	0.094	0.101	0.102	0.04	0.057	0.07	0.07	0.054	0.051	0.059	0.063	0.063	0.048	0.061	0.075
	Novobiocin biosynthesis	-0.051	10.424	0.300113	0.67452	NotSig	Metabolism	Biosynthesis of Other Secondary Metabolites	Novobiocin biosynthesis	0.134	0.141	0.148	0.145	0.131	0.127	0.108	0.134	0.153	0.146	0.16	0.129	0.136	0.142	0.142	0.124	0.133	0.16	0.141	0.116	0.148	0.144	0.118	0.133	0.104	0.121	0.116	0.141	0.143	0.151	0.122	0.117	0.151	0.15	0.155	0.144	0.155	0.148	0.141	0.148
	Toluene degradation	-0.045	10.805	0.301779	0.67452	NotSig	Metabolism	Xenobiotics Biodegradation and Metabolism	Toluene degradation	0.175	0.183	0.186	0.161	0.162	0.157	0.141	0.193	0.193	0.188	0.193	0.165	0.167	0.158	0.167	0.164	0.16	0.182	0.18	0.165	0.167	0.171	0.178	0.145	0.176	0.18	0.172	0.179	0.198	0.191	0.177	0.24	0.199	0.188	0.195	0.188	0.188	0.202	0.197	0.183
	RNA degradation	-0.024	12.455	0.3023	0.67452	NotSig	Genetic Information Processing	Folding, Sorting and Degradation	RNA degradation	0.555	0.569	0.564	0.563	0.541	0.545	0.528	0.565	0.55	0.565	0.565	0.587	0.568	0.563	0.549	0.581	0.541	0.566	0.588	0.576	0.565	0.562	0.444	0.53	0.595	0.589	0.603	0.585	0.566	0.56	0.534	0.399	0.567	0.579	0.57	0.579	0.557	0.585	0.58	0.564
	Tetracycline biosynthesis	-0.085	10.409	0.304424	0.67467	NotSig	Metabolism	Metabolism of Terpenoids and Polyketides	Tetracycline biosynthesis	0.131	0.14	0.166	0.106	0.139	0.161	0.151	0.172	0.192	0.139	0.144	0.104	0.104	0.086	0.124	0.102	0.133	0.113	0.124	0.128	0.094	0.166	0.108	0.162	0.103	0.125	0.089	0.107	0.174	0.159	0.159	0.105	0.171	0.162	0.157	0.125	0.123	0.156	0.167	0.151
	Lipopolysaccharide biosynthesis	-0.061	12.686	0.309342	0.680968	NotSig	Metabolism	Glycan Biosynthesis and Metabolism	Lipopolysaccharide biosynthesis	0.642	0.677	0.705	0.67	0.574	0.612	0.478	0.68	0.672	0.693	0.756	0.629	0.619	0.665	0.631	0.667	0.565	0.739	0.708	0.655	0.709	0.683	0.524	0.561	0.604	0.707	0.709	0.736	0.616	0.708	0.462	0.521	0.73	0.745	0.674	0.691	0.645	0.735	0.727	0.711
	Ethylbenzene degradation	0.127	8.054	0.318004	0.692381	NotSig	Metabolism	Xenobiotics Biodegradation and Metabolism	Ethylbenzene degradation	0.028	0.025	0.016	0.033	0.026	0.034	0.034	0.015	0.014	0.018	0.021	0.026	0.022	0.03	0.027	0.028	0.026	0.024	0.025	0.022	0.032	0.021	0.042	0.032	0.026	0.029	0.028	0.028	0.021	0.018	0.025	0.086	0.017	0.02	0.026	0.021	0.02	0.022	0.014	0.02
	Arachidonic acid metabolism	0.065	9.227	0.318749	0.692381	NotSig	Metabolism	Lipid Metabolism	Arachidonic acid metabolism	0.061	0.059	0.046	0.076	0.059	0.047	0.06	0.057	0.046	0.061	0.064	0.061	0.068	0.079	0.058	0.067	0.057	0.082	0.052	0.056	0.083	0.046	0.073	0.052	0.066	0.072	0.066	0.073	0.044	0.056	0.037	0.066	0.051	0.05	0.048	0.058	0.059	0.056	0.051	0.058
	G protein-coupled receptors	0.531	-2.823	0.322164	0.693788	NotSig	Environmental Information Processing	Signaling Molecules and Interaction	G protein-coupled receptors	0	0	0	0	0	0	0	0	0	0	0	0	0	0	0	0	0	0	0	0	0	0	0	0	0	0	0	0	0	0	0	0	0	0	0	0	0	0	0	0
	African trypanosomiasis	0.257	5.006	0.325871	0.693788	NotSig	Human Diseases	Infectious Diseases	African trypanosomiasis	0.003	0.003	0.003	0.001	0.006	0.003	0.004	0.001	0.005	0.003	0.002	0.002	0.002	0.002	0.003	0.001	0.005	0.001	0.005	0.002	0.001	0.002	0.009	0.004	0.002	0.001	0.001	0.001	0.006	0.003	0.01	0.012	0.002	0.001	0.009	0.002	0.002	0.001	0.002	0.002
	Linoleic acid metabolism	-0.124	8.046	0.328134	0.693788	NotSig	Metabolism	Lipid Metabolism	Linoleic acid metabolism	0.025	0.028	0.025	0.031	0.025	0.029	0.021	0.009	0.015	0.02	0.022	0.038	0.03	0.03	0.035	0.032	0.018	0.02	0.033	0.02	0.029	0.026	0.014	0.02	0.021	0.019	0.029	0.022	0.016	0.02	0.019	0.067	0.021	0.03	0.032	0.034	0.033	0.025	0.014	0.02
	Carbohydrate digestion and absorption	0.126	7.557	0.3289	0.693788	NotSig	Organismal Systems	Digestive System	Carbohydrate digestion and absorption	0.02	0.018	0.014	0.025	0.022	0.019	0.029	0.013	0.01	0.017	0.016	0.023	0.02	0.029	0.026	0.018	0.019	0.022	0.019	0.017	0.025	0.016	0.03	0.027	0.015	0.02	0.015	0.021	0.011	0.012	0.015	0.02	0.013	0.016	0.014	0.013	0.012	0.014	0.01	0.016
	Chagas disease (American trypanosomiasis)	0.254	5.005	0.329972	0.693788	NotSig	Human Diseases	Infectious Diseases	Chagas disease (American trypanosomiasis)	0.003	0.003	0.003	0.001	0.006	0.003	0.004	0.001	0.005	0.003	0.002	0.002	0.002	0.002	0.003	0.001	0.005	0.001	0.005	0.002	0.001	0.002	0.009	0.004	0.002	0.001	0.001	0.001	0.006	0.003	0.01	0.012	0.002	0.001	0.009	0.002	0.002	0.001	0.002	0.002
	Peptidoglycan biosynthesis	-0.024	13.257	0.338102	0.706352	NotSig	Metabolism	Glycan Biosynthesis and Metabolism	Peptidoglycan biosynthesis	0.967	0.991	0.954	1.007	0.969	0.969	1.002	0.96	0.933	0.966	0.955	0.987	0.995	1.014	0.979	1.006	0.979	0.982	1.004	0.998	0.999	0.973	0.834	1.007	1.055	1.027	1.016	1.007	0.889	0.947	0.939	0.647	0.962	0.98	0.959	0.982	0.97	0.978	0.966	0.976
	1,1,1-Trichloro-2,2-bis(4-chlorophenyl)ethane (DDT) degradation	0.271	2.752	0.343228	0.712523	NotSig	Metabolism	Xenobiotics Biodegradation and Metabolism	1,1,1-Trichloro-2,2-bis(4-chlorophenyl)ethane (DDT) degradation	0.001	0.001	0.001	0.001	0.001	0.001	0.001	0	0	0.001	0.001	0.001	0	0.001	0.002	0	0.001	0.001	0.001	0	0.001	0.001	0	0.001	0.001	0	0.001	0	0.001	0	0.001	0	0	0	0	0.001	0.001	0	0	0
	General function prediction only	0.012	15.095	0.347548	0.714531	NotSig	Unclassified	Poorly Characterized	General function prediction only	3.5	3.499	3.408	3.573	3.573	3.519	3.627	3.477	3.379	3.464	3.451	3.631	3.559	3.608	3.485	3.609	3.461	3.464	3.415	3.57	3.535	3.424	3.384	3.464	3.606	3.552	3.592	3.494	3.372	3.439	3.443	3.409	3.372	3.417	3.475	3.489	3.462	3.434	3.461	3.419
	N-Glycan biosynthesis	-0.1	8.469	0.348552	0.714531	NotSig	Metabolism	Glycan Biosynthesis and Metabolism	N-Glycan biosynthesis	0.034	0.037	0.025	0.043	0.039	0.028	0.027	0.02	0.017	0.03	0.03	0.043	0.047	0.046	0.035	0.049	0.031	0.036	0.035	0.034	0.046	0.025	0.023	0.027	0.044	0.037	0.053	0.04	0.03	0.031	0.028	0.023	0.024	0.025	0.035	0.049	0.054	0.029	0.024	0.028
	PPAR signaling pathway	-0.037	10.103	0.354045	0.719261	NotSig	Organismal Systems	Endocrine System	PPAR signaling pathway	0.108	0.112	0.103	0.113	0.109	0.111	0.101	0.102	0.102	0.106	0.105	0.112	0.109	0.11	0.109	0.108	0.106	0.1	0.122	0.098	0.107	0.11	0.087	0.101	0.113	0.108	0.115	0.113	0.125	0.107	0.13	0.102	0.112	0.108	0.127	0.115	0.118	0.116	0.105	0.103
	Inorganic ion transport and metabolism	-0.071	11.612	0.358686	0.719261	NotSig	Unclassified	Cellular Processes and Signaling	Inorganic ion transport and metabolism	0.303	0.322	0.369	0.243	0.274	0.3	0.264	0.427	0.428	0.343	0.384	0.247	0.267	0.214	0.267	0.238	0.273	0.336	0.285	0.263	0.266	0.326	0.339	0.267	0.22	0.298	0.203	0.276	0.369	0.399	0.32	0.401	0.403	0.373	0.359	0.307	0.313	0.396	0.408	0.361
	Phenylalanine, tyrosine and tryptophan biosynthesis	-0.02	13.034	0.358775	0.719261	NotSig	Metabolism	Amino Acid Metabolism	Phenylalanine, tyrosine and tryptophan biosynthesis	0.829	0.847	0.868	0.848	0.837	0.804	0.79	0.838	0.857	0.874	0.874	0.788	0.837	0.856	0.862	0.801	0.885	0.875	0.848	0.815	0.845	0.858	0.691	0.879	0.755	0.808	0.794	0.837	0.846	0.861	0.871	0.675	0.863	0.843	0.862	0.849	0.876	0.842	0.848	0.876
	Phosphonate and phosphinate metabolism	0.067	8.986	0.36109	0.719261	NotSig	Metabolism	Metabolism of Other Amino Acids	Phosphonate and phosphinate metabolism	0.052	0.05	0.059	0.038	0.051	0.055	0.057	0.071	0.069	0.059	0.059	0.041	0.043	0.041	0.053	0.039	0.059	0.055	0.049	0.053	0.043	0.058	0.054	0.056	0.034	0.046	0.033	0.046	0.057	0.061	0.051	0.058	0.06	0.055	0.055	0.042	0.039	0.056	0.06	0.06
	Sulfur metabolism	-0.037	11.547	0.361823	0.719261	NotSig	Metabolism	Energy Metabolism	Sulfur metabolism	0.294	0.304	0.336	0.278	0.277	0.298	0.272	0.335	0.355	0.318	0.347	0.263	0.266	0.271	0.313	0.26	0.296	0.332	0.301	0.263	0.296	0.303	0.254	0.278	0.208	0.284	0.223	0.286	0.352	0.336	0.312	0.309	0.338	0.336	0.321	0.285	0.28	0.341	0.328	0.328
	Staphylococcus aureus infection	0.238	8.247	0.374249	0.732878	NotSig	Human Diseases	Infectious Diseases	Staphylococcus aureus infection	0.033	0.027	0.029	0.031	0.047	0.045	0.076	0.034	0.032	0.026	0.011	0.027	0.028	0.031	0.042	0.025	0.063	0.014	0.019	0.049	0.014	0.026	0.037	0.074	0.04	0.034	0.019	0.018	0.016	0.013	0.06	0.005	0.019	0.018	0.01	0.01	0.007	0.009	0.023	0.032
	Vitamin B6 metabolism	-0.02	11.119	0.374788	0.732878	NotSig	Metabolism	Metabolism of Cofactors and Vitamins	Vitamin B6 metabolism	0.22	0.225	0.217	0.22	0.208	0.209	0.216	0.238	0.212	0.225	0.226	0.222	0.216	0.223	0.209	0.224	0.209	0.227	0.22	0.228	0.222	0.214	0.218	0.209	0.251	0.245	0.232	0.231	0.209	0.222	0.203	0.189	0.226	0.227	0.217	0.216	0.207	0.235	0.235	0.223
	Transcription machinery	-0.023	12.981	0.375377	0.732878	NotSig	Genetic Information Processing	Transcription	Transcription machinery	0.799	0.819	0.787	0.84	0.778	0.778	0.781	0.835	0.771	0.81	0.821	0.86	0.834	0.829	0.766	0.848	0.752	0.837	0.813	0.829	0.85	0.815	0.631	0.764	0.87	0.877	0.874	0.846	0.765	0.811	0.722	0.561	0.803	0.826	0.808	0.831	0.803	0.838	0.835	0.801
	DNA replication proteins	-0.022	13.769	0.378806	0.735198	NotSig	Genetic Information Processing	Replication and Repair	DNA replication proteins	1.379	1.413	1.357	1.443	1.366	1.358	1.394	1.372	1.319	1.401	1.378	1.509	1.456	1.449	1.385	1.457	1.37	1.404	1.428	1.434	1.45	1.401	1.155	1.372	1.537	1.467	1.473	1.45	1.259	1.352	1.286	0.901	1.364	1.416	1.357	1.42	1.373	1.415	1.409	1.372
	Glutathione metabolism	-0.035	11.796	0.383607	0.740135	NotSig	Metabolism	Metabolism of Other Amino Acids	Glutathione metabolism	0.349	0.361	0.387	0.319	0.323	0.335	0.311	0.396	0.418	0.37	0.384	0.304	0.319	0.3	0.333	0.305	0.339	0.361	0.354	0.329	0.324	0.371	0.353	0.333	0.308	0.349	0.303	0.341	0.424	0.39	0.364	0.437	0.41	0.388	0.393	0.355	0.352	0.403	0.399	0.38
	Drug metabolism - cytochrome P450	-0.127	9.714	0.387126	0.742557	NotSig	Metabolism	Xenobiotics Biodegradation and Metabolism	Drug metabolism - cytochrome P450	0.08	0.088	0.104	0.043	0.062	0.076	0.063	0.135	0.132	0.093	0.107	0.054	0.062	0.031	0.064	0.054	0.066	0.086	0.069	0.063	0.056	0.077	0.077	0.049	0.048	0.079	0.036	0.064	0.148	0.124	0.094	0.175	0.124	0.106	0.102	0.08	0.084	0.125	0.124	0.103
	alpha-Linolenic acid metabolism	-0.156	7.39	0.393816	0.750998	NotSig	Metabolism	Lipid Metabolism	alpha-Linolenic acid metabolism	0.016	0.018	0.02	0.007	0.011	0.014	0.01	0.027	0.026	0.018	0.022	0.01	0.01	0.005	0.012	0.009	0.01	0.017	0.013	0.011	0.01	0.015	0.028	0.007	0.009	0.015	0.006	0.012	0.028	0.025	0.015	0.047	0.025	0.021	0.023	0.015	0.015	0.027	0.024	0.02
	Metabolism of xenobiotics by cytochrome P450	-0.124	9.717	0.397723	0.754064	NotSig	Metabolism	Xenobiotics Biodegradation and Metabolism	Metabolism of xenobiotics by cytochrome P450	0.08	0.088	0.104	0.043	0.062	0.076	0.064	0.136	0.132	0.093	0.107	0.055	0.063	0.031	0.064	0.054	0.066	0.086	0.069	0.063	0.056	0.077	0.077	0.049	0.048	0.079	0.036	0.064	0.148	0.124	0.094	0.178	0.124	0.106	0.103	0.08	0.084	0.125	0.124	0.103
	Limonene and pinene degradation	0.123	9.358	0.41308	0.77633	NotSig	Metabolism	Metabolism of Terpenoids and Polyketides	Limonene and pinene degradation	0.068	0.063	0.04	0.065	0.071	0.071	0.072	0.031	0.038	0.041	0.041	0.06	0.062	0.059	0.064	0.065	0.058	0.047	0.047	0.045	0.06	0.045	0.12	0.068	0.053	0.048	0.063	0.049	0.075	0.051	0.093	0.333	0.045	0.035	0.08	0.068	0.082	0.064	0.031	0.045
	Arginine and proline metabolism	-0.024	13.26	0.418698	0.77633	NotSig	Metabolism	Amino Acid Metabolism	Arginine and proline metabolism	0.968	0.994	1.029	0.9	0.963	0.949	0.916	1.089	1.094	1.008	1.051	0.921	0.974	0.886	0.918	0.939	0.924	1.021	0.913	0.929	0.954	0.978	0.953	0.883	0.89	0.943	0.89	0.947	1.066	1.096	0.935	1.078	1.06	1.022	1.018	1.023	1.07	1.054	1.066	1.028
	Valine, leucine and isoleucine biosynthesis	-0.028	12.793	0.419357	0.77633	NotSig	Metabolism	Amino Acid Metabolism	Valine, leucine and isoleucine biosynthesis	0.7	0.719	0.774	0.644	0.734	0.725	0.701	0.737	0.805	0.722	0.724	0.635	0.685	0.625	0.702	0.655	0.769	0.673	0.721	0.683	0.642	0.752	0.551	0.762	0.58	0.64	0.639	0.647	0.8	0.76	0.866	0.644	0.762	0.729	0.778	0.74	0.783	0.725	0.744	0.747
	Glycosphingolipid biosynthesis - globo series	0.094	9.228	0.420561	0.77633	NotSig	Metabolism	Glycan Biosynthesis and Metabolism	Glycosphingolipid biosynthesis - globo series	0.062	0.058	0.04	0.084	0.075	0.054	0.077	0.048	0.032	0.058	0.053	0.065	0.063	0.098	0.061	0.067	0.068	0.085	0.048	0.066	0.08	0.05	0.068	0.077	0.059	0.081	0.073	0.086	0.022	0.041	0.044	0.031	0.041	0.036	0.041	0.046	0.045	0.04	0.042	0.057
	Biotin metabolism	-0.039	10.977	0.422978	0.77633	NotSig	Metabolism	Metabolism of Cofactors and Vitamins	Biotin metabolism	0.198	0.205	0.206	0.187	0.186	0.196	0.162	0.221	0.196	0.198	0.208	0.2	0.202	0.186	0.175	0.23	0.176	0.196	0.195	0.224	0.191	0.195	0.152	0.17	0.248	0.22	0.239	0.207	0.201	0.221	0.164	0.184	0.206	0.207	0.202	0.22	0.21	0.218	0.23	0.206
	Membrane and intracellular structural molecules	-0.026	13.072	0.423668	0.77633	NotSig	Unclassified	Cellular Processes and Signaling	Membrane and intracellular structural molecules	0.849	0.873	0.895	0.886	0.767	0.785	0.694	0.895	0.89	0.9	0.939	0.803	0.803	0.873	0.825	0.809	0.789	0.921	0.88	0.83	0.875	0.909	0.872	0.838	0.802	0.896	0.866	0.921	0.83	0.877	0.677	0.918	0.939	0.93	0.879	0.85	0.797	0.929	0.93	0.916
	Methane metabolism	-0.015	13.349	0.439736	0.801297	NotSig	Metabolism	Energy Metabolism	Methane metabolism	1.033	1.055	1.006	1.054	1.075	1.035	1.004	1.027	0.984	1.001	1.015	1.078	1.116	1.031	0.994	1.134	0.983	1	1.005	1.044	1.049	1.04	0.973	0.98	1.122	1.044	1.16	1.036	0.988	1.063	0.992	0.969	1.013	1.014	1.026	1.157	1.201	1.044	1.046	1.009
	Folate biosynthesis	-0.018	12.454	0.442824	0.802466	NotSig	Metabolism	Metabolism of Cofactors and Vitamins	Folate biosynthesis	0.555	0.567	0.557	0.569	0.553	0.533	0.526	0.525	0.515	0.56	0.539	0.564	0.558	0.582	0.565	0.576	0.577	0.546	0.593	0.591	0.548	0.55	0.495	0.578	0.627	0.587	0.612	0.578	0.529	0.53	0.565	0.43	0.548	0.551	0.572	0.566	0.548	0.555	0.548	0.559
	Amyotrophic lateral sclerosis (ALS)	0.09	7.905	0.447584	0.806634	NotSig	Human Diseases	Neurodegenerative Diseases	Amyotrophic lateral sclerosis (ALS)	0.025	0.023	0.031	0.018	0.023	0.021	0.016	0.028	0.034	0.028	0.029	0.017	0.017	0.017	0.024	0.016	0.023	0.025	0.023	0.02	0.018	0.03	0.031	0.026	0.015	0.019	0.016	0.022	0.032	0.027	0.027	0.062	0.031	0.029	0.029	0.021	0.02	0.028	0.03	0.028
	Amino acid related enzymes	-0.014	14.042	0.451808	0.809798	NotSig	Metabolism	Amino Acid Metabolism	Amino acid related enzymes	1.672	1.702	1.667	1.712	1.663	1.639	1.661	1.716	1.643	1.703	1.717	1.765	1.745	1.735	1.674	1.743	1.674	1.753	1.699	1.713	1.737	1.632	1.397	1.612	1.755	1.741	1.735	1.733	1.599	1.703	1.612	1.268	1.678	1.69	1.656	1.709	1.698	1.726	1.708	1.701
	NOD-like receptor signaling pathway	-0.08	8.387	0.455386	0.811776	NotSig	Organismal Systems	Immune System	NOD-like receptor signaling pathway	0.032	0.035	0.023	0.045	0.031	0.03	0.027	0.022	0.016	0.031	0.031	0.046	0.036	0.049	0.039	0.036	0.028	0.032	0.038	0.029	0.043	0.028	0.038	0.033	0.044	0.035	0.042	0.039	0.022	0.022	0.015	0.022	0.025	0.031	0.029	0.03	0.026	0.032	0.025	0.028
	Lipopolysaccharide biosynthesis proteins	-0.035	12.897	0.471681	0.836278	NotSig	Metabolism	Glycan Biosynthesis and Metabolism	Lipopolysaccharide biosynthesis proteins	0.75	0.777	0.804	0.774	0.674	0.706	0.565	0.755	0.751	0.795	0.845	0.726	0.715	0.778	0.751	0.77	0.671	0.827	0.821	0.761	0.806	0.793	0.731	0.671	0.722	0.803	0.829	0.843	0.704	0.794	0.566	0.738	0.826	0.84	0.779	0.793	0.747	0.818	0.812	0.804
	Protein digestion and absorption	-0.097	8.482	0.477653	0.842313	NotSig	Organismal Systems	Digestive System	Protein digestion and absorption	0.034	0.037	0.025	0.046	0.032	0.025	0.029	0.029	0.014	0.033	0.032	0.048	0.04	0.052	0.034	0.047	0.027	0.041	0.038	0.041	0.046	0.026	0.03	0.027	0.061	0.05	0.055	0.048	0.013	0.027	0.012	0.007	0.027	0.031	0.029	0.037	0.03	0.034	0.03	0.031
	Protein export	-0.016	12.85	0.482242	0.845769	NotSig	Genetic Information Processing	Folding, Sorting and Degradation	Protein export	0.731	0.745	0.743	0.733	0.748	0.741	0.751	0.752	0.739	0.744	0.736	0.758	0.763	0.737	0.732	0.758	0.754	0.732	0.746	0.758	0.736	0.737	0.562	0.743	0.749	0.746	0.765	0.738	0.721	0.745	0.757	0.509	0.738	0.738	0.735	0.762	0.764	0.746	0.751	0.746
	C5-Branched dibasic acid metabolism	-0.024	11.556	0.48477	0.845769	NotSig	Metabolism	Carbohydrate Metabolism	C5-Branched dibasic acid metabolism	0.297	0.305	0.327	0.283	0.307	0.299	0.274	0.3	0.338	0.309	0.313	0.255	0.289	0.269	0.296	0.274	0.325	0.292	0.313	0.28	0.286	0.325	0.263	0.324	0.234	0.267	0.279	0.28	0.328	0.322	0.36	0.302	0.324	0.309	0.336	0.324	0.347	0.302	0.31	0.317
	Pyruvate metabolism	-0.016	13.382	0.48797	0.846847	NotSig	Metabolism	Carbohydrate Metabolism	Pyruvate metabolism	1.056	1.078	1.112	0.982	1.085	1.095	1.076	1.151	1.178	1.059	1.073	1.016	1.043	0.949	1.022	1.036	1.048	1.026	1.028	1.052	0.984	1.091	1.052	1.039	0.997	1.042	1.004	1.009	1.131	1.134	1.133	1.048	1.131	1.096	1.106	1.085	1.098	1.119	1.136	1.097
	RNA polymerase	0.022	10.94	0.515426	0.889788	NotSig	Genetic Information Processing	Transcription	RNA polymerase	0.197	0.196	0.195	0.2	0.202	0.205	0.217	0.199	0.196	0.196	0.193	0.211	0.205	0.202	0.201	0.205	0.21	0.195	0.198	0.21	0.199	0.196	0.149	0.211	0.206	0.202	0.201	0.195	0.193	0.191	0.207	0.126	0.189	0.195	0.185	0.194	0.188	0.193	0.196	0.197
	Bacterial motility proteins	-0.065	12.447	0.523143	0.898382	NotSig	Cellular Processes	Cell Motility	Bacterial motility proteins	0.543	0.575	0.593	0.378	0.515	0.639	0.558	0.763	0.671	0.594	0.672	0.554	0.509	0.356	0.532	0.441	0.428	0.55	0.464	0.403	0.473	0.536	0.451	0.329	0.326	0.45	0.35	0.43	0.815	0.745	0.61	1.148	0.688	0.626	0.646	0.609	0.711	0.692	0.653	0.569
	Apoptosis	0.18	5.478	0.530664	0.906552	NotSig	Cellular Processes	Cell Growth and Death	Apoptosis	0.005	0.004	0.004	0.003	0.005	0.006	0.01	0.004	0.004	0.003	0.001	0.003	0.003	0.004	0.006	0.003	0.01	0.002	0.002	0.006	0.001	0.003	0.004	0.011	0.003	0.004	0.002	0.002	0.006	0.002	0.01	0.012	0.003	0.002	0.003	0.001	0.001	0.003	0.003	0.005
	Cell cycle - Caulobacter	-0.016	12.508	0.537655	0.908169	NotSig	Cellular Processes	Cell Growth and Death	Cell cycle - Caulobacter	0.577	0.588	0.565	0.605	0.58	0.577	0.591	0.575	0.544	0.578	0.576	0.625	0.6	0.62	0.583	0.612	0.572	0.586	0.6	0.603	0.601	0.572	0.455	0.57	0.633	0.612	0.623	0.607	0.549	0.565	0.537	0.389	0.565	0.582	0.566	0.586	0.571	0.582	0.573	0.574
	Chloroalkane and chloroalkene degradation	-0.039	10.277	0.538743	0.908169	NotSig	Metabolism	Xenobiotics Biodegradation and Metabolism	Chloroalkane and chloroalkene degradation	0.122	0.126	0.133	0.09	0.12	0.134	0.128	0.152	0.146	0.119	0.122	0.124	0.115	0.084	0.113	0.116	0.109	0.1	0.11	0.119	0.091	0.119	0.128	0.106	0.121	0.117	0.101	0.098	0.151	0.142	0.135	0.21	0.139	0.136	0.135	0.123	0.122	0.142	0.145	0.126
	Glyoxylate and dicarboxylate metabolism	-0.024	12.152	0.5434	0.908169	NotSig	Metabolism	Carbohydrate Metabolism	Glyoxylate and dicarboxylate metabolism	0.449	0.461	0.467	0.407	0.436	0.431	0.384	0.473	0.477	0.465	0.482	0.434	0.446	0.424	0.447	0.435	0.411	0.458	0.423	0.426	0.432	0.453	0.514	0.409	0.395	0.417	0.437	0.437	0.488	0.493	0.404	0.657	0.485	0.463	0.489	0.486	0.507	0.483	0.477	0.466
	Tuberculosis	0.023	10.423	0.543476	0.908169	NotSig	Human Diseases	Infectious Diseases	Tuberculosis	0.138	0.137	0.124	0.156	0.141	0.133	0.147	0.121	0.119	0.133	0.129	0.149	0.149	0.157	0.142	0.146	0.144	0.149	0.137	0.134	0.153	0.126	0.115	0.147	0.144	0.144	0.144	0.145	0.152	0.125	0.14	0.096	0.122	0.125	0.129	0.139	0.143	0.13	0.119	0.13
	Polycyclic aromatic hydrocarbon degradation	0.027	10.167	0.54616	0.908169	NotSig	Metabolism	Xenobiotics Biodegradation and Metabolism	Polycyclic aromatic hydrocarbon degradation	0.116	0.114	0.105	0.116	0.124	0.126	0.14	0.114	0.103	0.109	0.107	0.125	0.119	0.118	0.121	0.127	0.121	0.112	0.117	0.121	0.121	0.094	0.1	0.113	0.129	0.123	0.118	0.115	0.107	0.11	0.128	0.083	0.103	0.107	0.107	0.105	0.101	0.106	0.108	0.108
	Prenyltransferases	-0.019	12.025	0.548224	0.908169	NotSig	Metabolism	Metabolism of Terpenoids and Polyketides	Prenyltransferases	0.412	0.422	0.392	0.439	0.418	0.39	0.395	0.39	0.367	0.412	0.405	0.441	0.445	0.456	0.414	0.461	0.407	0.427	0.43	0.437	0.444	0.384	0.328	0.387	0.463	0.447	0.485	0.451	0.399	0.4	0.39	0.265	0.391	0.395	0.403	0.443	0.439	0.41	0.404	0.405
	Vibrio cholerae infection	0.239	-1.642	0.555616	0.911503	NotSig	Human Diseases	Infectious Diseases	Vibrio cholerae infection	0	0	0	0	0	0	0	0	0	0	0	0	0	0	0	0	0	0	0	0	0	0	0	0	0	0	0	0	0	0	0	0	0	0	0	0	0	0	0	0
	Peptidases	0.012	14.205	0.558367	0.911503	NotSig	Metabolism	Enzyme Families	Peptidases	1.888	1.889	1.804	2.018	1.889	1.844	1.879	1.765	1.727	1.877	1.855	1.988	1.949	2.049	1.93	1.997	1.868	1.927	1.941	1.93	2.022	1.869	1.807	1.88	2.048	1.983	2.041	1.993	1.76	1.784	1.724	1.506	1.784	1.867	1.824	1.894	1.838	1.831	1.822	1.834
	Photosynthesis proteins	0.026	11.958	0.558714	0.911503	NotSig	Metabolism	Energy Metabolism	Photosynthesis proteins	0.4	0.396	0.394	0.432	0.396	0.392	0.4	0.347	0.418	0.402	0.405	0.407	0.405	0.43	0.435	0.37	0.406	0.429	0.416	0.35	0.446	0.39	0.313	0.433	0.315	0.376	0.347	0.404	0.706	0.38	0.399	0.264	0.388	0.401	0.397	0.385	0.402	0.393	0.353	0.399
	Pathways in cancer	0.03	8.887	0.561352	0.911503	NotSig	Human Diseases	Cancers	Pathways in cancer	0.048	0.047	0.046	0.047	0.043	0.049	0.04	0.047	0.045	0.049	0.05	0.05	0.043	0.05	0.049	0.045	0.044	0.049	0.05	0.047	0.048	0.05	0.044	0.047	0.051	0.048	0.049	0.051	0.057	0.045	0.042	0.054	0.047	0.05	0.048	0.044	0.038	0.051	0.049	0.048
	Primary immunodeficiency	-0.024	9.31	0.571182	0.922895	NotSig	Human Diseases	Immune System Diseases	Primary immunodeficiency	0.063	0.064	0.067	0.057	0.057	0.064	0.065	0.08	0.072	0.067	0.068	0.063	0.059	0.056	0.06	0.058	0.063	0.064	0.065	0.064	0.06	0.063	0.055	0.058	0.065	0.071	0.056	0.062	0.063	0.069	0.06	0.048	0.071	0.072	0.063	0.057	0.051	0.073	0.074	0.066
	Renal cell carcinoma	0.051	7.873	0.577236	0.928105	NotSig	Human Diseases	Cancers	Renal cell carcinoma	0.024	0.023	0.03	0.018	0.021	0.024	0.018	0.03	0.034	0.028	0.029	0.018	0.019	0.019	0.024	0.017	0.026	0.026	0.026	0.023	0.02	0.028	0.016	0.024	0.015	0.02	0.016	0.023	0.036	0.028	0.029	0.027	0.03	0.028	0.028	0.021	0.018	0.028	0.029	0.028
	Glycan biosynthesis and metabolism	-0.053	9.837	0.583636	0.933456	NotSig	Unclassified	Metabolism	Glycan biosynthesis and metabolism	0.089	0.094	0.113	0.075	0.066	0.086	0.063	0.123	0.123	0.104	0.115	0.075	0.072	0.065	0.076	0.071	0.073	0.099	0.092	0.086	0.077	0.112	0.091	0.081	0.076	0.093	0.072	0.089	0.111	0.113	0.07	0.113	0.123	0.121	0.103	0.09	0.08	0.119	0.125	0.109
	Plant-pathogen interaction	-0.016	10.323	0.586256	0.933456	NotSig	Organismal Systems	Environmental Adaptation	Plant-pathogen interaction	0.127	0.13	0.127	0.126	0.125	0.134	0.127	0.135	0.126	0.128	0.133	0.137	0.128	0.125	0.125	0.13	0.12	0.128	0.132	0.126	0.13	0.133	0.112	0.116	0.13	0.129	0.131	0.128	0.125	0.132	0.118	0.108	0.13	0.135	0.13	0.133	0.132	0.134	0.132	0.127
	Energy metabolism	-0.017	13.24	0.607746	0.962999	NotSig	Unclassified	Metabolism	Energy metabolism	0.957	0.978	0.963	0.984	0.892	0.919	0.821	0.967	0.909	0.951	0.956	0.971	0.952	0.937	0.857	1.024	0.855	0.938	0.998	1.014	0.954	0.997	0.981	0.899	1.169	1.056	1.127	1.032	0.883	0.962	0.825	0.909	0.995	0.998	0.985	1.015	0.964	1.007	1.028	0.96
	Glycolysis / Gluconeogenesis	0.01	13.391	0.610859	0.963277	NotSig	Metabolism	Carbohydrate Metabolism	Glycolysis / Gluconeogenesis	1.073	1.075	1.066	1.057	1.134	1.087	1.147	1.074	1.094	1.051	1.037	1.085	1.112	1.049	1.059	1.079	1.11	1.042	1.051	1.058	1.055	1.068	1.064	1.092	1.039	1.052	1.049	1.033	1.065	1.087	1.196	1.005	1.059	1.043	1.081	1.1	1.143	1.051	1.061	1.057
	Glycosphingolipid biosynthesis - ganglio series	0.061	8.637	0.619626	0.970323	NotSig	Metabolism	Glycan Biosynthesis and Metabolism	Glycosphingolipid biosynthesis - ganglio series	0.041	0.039	0.025	0.059	0.047	0.031	0.048	0.029	0.02	0.038	0.037	0.043	0.042	0.067	0.042	0.044	0.044	0.064	0.034	0.04	0.058	0.031	0.039	0.049	0.038	0.056	0.046	0.06	0.014	0.026	0.024	0.021	0.028	0.025	0.028	0.03	0.03	0.028	0.025	0.039
	Aminobenzoate degradation	0.029	10.424	0.621243	0.970323	NotSig	Metabolism	Xenobiotics Biodegradation and Metabolism	Aminobenzoate degradation	0.138	0.137	0.122	0.132	0.138	0.146	0.148	0.122	0.124	0.119	0.118	0.131	0.123	0.131	0.137	0.134	0.137	0.123	0.125	0.132	0.12	0.12	0.174	0.137	0.136	0.137	0.131	0.127	0.146	0.129	0.157	0.282	0.129	0.119	0.151	0.131	0.13	0.132	0.12	0.126
	Propanoate metabolism	-0.016	12.412	0.627882	0.972425	NotSig	Metabolism	Carbohydrate Metabolism	Propanoate metabolism	0.539	0.55	0.545	0.508	0.557	0.532	0.532	0.569	0.584	0.535	0.542	0.498	0.545	0.484	0.516	0.523	0.529	0.532	0.491	0.506	0.515	0.529	0.565	0.515	0.491	0.508	0.505	0.502	0.565	0.583	0.59	0.779	0.57	0.526	0.574	0.578	0.614	0.579	0.551	0.551
	Lysosome	0.053	9.285	0.633806	0.972425	NotSig	Cellular Processes	Transport and Catabolism	Lysosome	0.063	0.061	0.043	0.083	0.079	0.057	0.079	0.056	0.038	0.06	0.054	0.07	0.068	0.098	0.061	0.074	0.071	0.077	0.047	0.076	0.075	0.051	0.049	0.078	0.063	0.082	0.084	0.084	0.024	0.043	0.046	0.031	0.042	0.037	0.046	0.05	0.047	0.041	0.051	0.058
	Meiosis - yeast	-0.089	6.251	0.634103	0.972425	NotSig	Cellular Processes	Cell Growth and Death	Meiosis - yeast	0.007	0.008	0.006	0.006	0.011	0.01	0.011	0.006	0.006	0.006	0.004	0.009	0.011	0.006	0.007	0.009	0.007	0.004	0.007	0.003	0.007	0.006	0.001	0.006	0.004	0.003	0.008	0.005	0.024	0.009	0.017	0.001	0.006	0.004	0.012	0.013	0.019	0.006	0.004	0.004
	Bacterial secretion system	0.012	12.929	0.639273	0.972425	NotSig	Environmental Information Processing	Membrane Transport	Bacterial secretion system	0.779	0.78	0.817	0.706	0.749	0.792	0.755	0.867	0.846	0.795	0.826	0.758	0.744	0.694	0.759	0.746	0.754	0.776	0.763	0.76	0.732	0.777	0.908	0.741	0.751	0.771	0.716	0.741	0.825	0.836	0.791	0.876	0.83	0.829	0.771	0.776	0.755	0.839	0.856	0.815
	Other glycan degradation	0.049	10.5	0.640326	0.972425	NotSig	Metabolism	Glycan Biosynthesis and Metabolism	Other glycan degradation	0.147	0.143	0.105	0.194	0.173	0.132	0.181	0.124	0.088	0.137	0.121	0.168	0.156	0.22	0.146	0.166	0.167	0.166	0.121	0.172	0.167	0.126	0.13	0.183	0.155	0.18	0.184	0.181	0.064	0.099	0.11	0.084	0.098	0.095	0.112	0.115	0.106	0.096	0.114	0.134
	Zeatin biosynthesis	-0.025	9.488	0.640377	0.972425	NotSig	Metabolism	Metabolism of Terpenoids and Polyketides	Zeatin biosynthesis	0.071	0.073	0.064	0.079	0.07	0.066	0.072	0.068	0.056	0.07	0.068	0.081	0.078	0.083	0.07	0.083	0.067	0.075	0.075	0.077	0.08	0.066	0.057	0.068	0.09	0.082	0.087	0.081	0.055	0.066	0.057	0.036	0.065	0.069	0.065	0.074	0.071	0.071	0.068	0.069
	Bacterial chemotaxis	0.054	10.336	0.645414	0.975557	NotSig	Cellular Processes	Cell Motility	Bacterial chemotaxis	0.131	0.128	0.093	0.135	0.162	0.194	0.178	0.092	0.067	0.104	0.104	0.18	0.155	0.141	0.157	0.135	0.104	0.094	0.103	0.088	0.14	0.134	0.148	0.143	0.089	0.076	0.136	0.099	0.104	0.118	0.133	0.325	0.092	0.1	0.142	0.172	0.229	0.09	0.069	0.084
	D-Glutamine and D-glutamate metabolism	-0.01	10.835	0.670445	1	NotSig	Metabolism	Metabolism of Other Amino Acids	D-Glutamine and D-glutamate metabolism	0.181	0.184	0.179	0.183	0.178	0.182	0.185	0.186	0.175	0.183	0.184	0.186	0.188	0.184	0.179	0.193	0.183	0.187	0.189	0.187	0.189	0.175	0.157	0.169	0.192	0.191	0.191	0.188	0.173	0.185	0.177	0.141	0.18	0.184	0.18	0.186	0.185	0.186	0.184	0.183
	Biosynthesis of unsaturated fatty acids	0.029	10.286	0.677155	1	NotSig	Metabolism	Lipid Metabolism	Biosynthesis of unsaturated fatty acids	0.125	0.124	0.127	0.114	0.118	0.115	0.105	0.117	0.134	0.122	0.122	0.102	0.112	0.106	0.117	0.102	0.113	0.11	0.114	0.104	0.107	0.126	0.186	0.118	0.112	0.105	0.108	0.111	0.156	0.126	0.143	0.308	0.135	0.12	0.14	0.125	0.139	0.136	0.122	0.122
	Type II diabetes mellitus	0.017	8.952	0.680467	1	NotSig	Human Diseases	Metabolic Diseases	Type II diabetes mellitus	0.05	0.049	0.048	0.054	0.051	0.051	0.055	0.046	0.049	0.05	0.052	0.053	0.053	0.055	0.054	0.047	0.053	0.054	0.052	0.044	0.056	0.05	0.048	0.053	0.04	0.046	0.043	0.05	0.052	0.049	0.048	0.034	0.048	0.05	0.049	0.049	0.052	0.047	0.044	0.049
	Secretion system	0.018	13.853	0.681688	1	NotSig	Environmental Information Processing	Membrane Transport	Secretion system	1.482	1.476	1.608	1.238	1.389	1.526	1.486	1.739	1.723	1.558	1.592	1.339	1.327	1.215	1.46	1.284	1.486	1.443	1.416	1.432	1.28	1.511	1.719	1.438	1.291	1.416	1.198	1.346	1.731	1.633	1.61	2.013	1.663	1.607	1.503	1.399	1.373	1.616	1.689	1.586
	Base excision repair	-0.009	12.291	0.687659	1	NotSig	Genetic Information Processing	Replication and Repair	Base excision repair	0.498	0.505	0.515	0.49	0.495	0.495	0.512	0.53	0.523	0.516	0.511	0.502	0.507	0.485	0.497	0.491	0.517	0.499	0.514	0.508	0.494	0.508	0.406	0.496	0.498	0.506	0.489	0.492	0.503	0.518	0.536	0.375	0.516	0.513	0.513	0.502	0.504	0.517	0.523	0.509
	Flavonoid biosynthesis	-0.075	5.473	0.688487	1	NotSig	Metabolism	Biosynthesis of Other Secondary Metabolites	Flavonoid biosynthesis	0.004	0.005	0.004	0.005	0.007	0.008	0.006	0.002	0.004	0.002	0.003	0.004	0.003	0.003	0.004	0.006	0.002	0.002	0.005	0.003	0.004	0.004	0.002	0.003	0.003	0.004	0.005	0.003	0.016	0.005	0.006	0.001	0.003	0.004	0.007	0.004	0.004	0.003	0.002	0.003
	Taurine and hypotaurine metabolism	-0.013	10.384	0.69053	1	NotSig	Metabolism	Metabolism of Other Amino Acids	Taurine and hypotaurine metabolism	0.132	0.135	0.135	0.119	0.126	0.135	0.14	0.162	0.145	0.139	0.142	0.137	0.13	0.121	0.13	0.129	0.133	0.138	0.128	0.136	0.127	0.125	0.125	0.123	0.134	0.143	0.119	0.13	0.136	0.144	0.131	0.112	0.143	0.142	0.125	0.125	0.116	0.147	0.15	0.142
	Glycosyltransferases	0.009	12.175	0.69555	1	NotSig	Metabolism	Glycan Biosynthesis and Metabolism	Glycosyltransferases	0.462	0.463	0.456	0.491	0.459	0.454	0.448	0.414	0.43	0.458	0.453	0.456	0.454	0.508	0.498	0.462	0.471	0.471	0.484	0.468	0.481	0.469	0.469	0.508	0.449	0.467	0.481	0.488	0.442	0.425	0.422	0.423	0.447	0.463	0.445	0.456	0.44	0.439	0.434	0.466
	Ribosome	-0.011	14.821	0.698545	1	NotSig	Genetic Information Processing	Translation	Ribosome	2.872	2.918	2.801	3.005	2.93	2.853	2.988	2.862	2.708	2.874	2.832	3.133	3.082	3.039	2.869	3.09	2.895	2.924	2.944	3.016	3.022	2.816	2.245	2.888	3.156	3.044	3.144	3.003	2.634	2.829	2.783	1.765	2.784	2.833	2.784	2.975	2.953	2.872	2.852	2.855
	Photosynthesis	0.016	11.927	0.698906	1	NotSig	Metabolism	Energy Metabolism	Photosynthesis	0.39	0.389	0.385	0.424	0.39	0.382	0.398	0.346	0.404	0.396	0.4	0.403	0.402	0.424	0.428	0.365	0.4	0.426	0.405	0.344	0.442	0.378	0.301	0.419	0.309	0.37	0.338	0.396	0.62	0.375	0.39	0.245	0.38	0.392	0.384	0.378	0.394	0.386	0.347	0.392
	Metabolism of cofactors and vitamins	0.013	10.705	0.707764	1	NotSig	Unclassified	Metabolism	Metabolism of cofactors and vitamins	0.167	0.167	0.185	0.168	0.164	0.16	0.138	0.155	0.186	0.173	0.174	0.139	0.158	0.158	0.165	0.152	0.166	0.168	0.172	0.159	0.161	0.195	0.185	0.186	0.143	0.151	0.166	0.169	0.184	0.17	0.164	0.19	0.184	0.175	0.181	0.182	0.188	0.172	0.168	0.175
	Ubiquinone and other terpenoid-quinone biosynthesis	0.018	11.838	0.713168	1	NotSig	Metabolism	Metabolism of Cofactors and Vitamins	Ubiquinone and other terpenoid-quinone biosynthesis	0.367	0.366	0.375	0.379	0.335	0.296	0.28	0.357	0.369	0.397	0.399	0.327	0.365	0.391	0.352	0.351	0.348	0.43	0.383	0.344	0.406	0.352	0.402	0.314	0.35	0.375	0.371	0.412	0.427	0.383	0.326	0.408	0.389	0.363	0.392	0.376	0.392	0.389	0.365	0.381
	Vibrio cholerae pathogenic cycle	0.013	9.839	0.71497	1	NotSig	Human Diseases	Infectious Diseases	Vibrio cholerae pathogenic cycle	0.092	0.092	0.094	0.091	0.082	0.092	0.083	0.095	0.091	0.092	0.094	0.09	0.081	0.088	0.089	0.088	0.081	0.087	0.099	0.093	0.087	0.099	0.1	0.097	0.102	0.101	0.095	0.096	0.097	0.089	0.077	0.096	0.098	0.101	0.092	0.087	0.078	0.093	0.099	0.093
	Glycosaminoglycan degradation	0.045	9.039	0.716677	1	NotSig	Metabolism	Glycan Biosynthesis and Metabolism	Glycosaminoglycan degradation	0.053	0.052	0.036	0.078	0.062	0.045	0.066	0.037	0.03	0.049	0.049	0.061	0.056	0.088	0.06	0.057	0.061	0.083	0.045	0.052	0.074	0.042	0.045	0.066	0.048	0.071	0.054	0.074	0.019	0.033	0.034	0.024	0.035	0.038	0.038	0.039	0.035	0.039	0.034	0.051
	Riboflavin metabolism	-0.011	11.746	0.720597	1	NotSig	Metabolism	Metabolism of Cofactors and Vitamins	Riboflavin metabolism	0.341	0.347	0.342	0.365	0.326	0.32	0.296	0.327	0.322	0.345	0.355	0.35	0.341	0.358	0.33	0.361	0.314	0.361	0.365	0.345	0.361	0.341	0.323	0.322	0.38	0.368	0.375	0.374	0.329	0.342	0.296	0.284	0.346	0.353	0.347	0.353	0.341	0.355	0.347	0.342
	Carbon fixation in photosynthetic organisms	0.008	12.66	0.725405	1	NotSig	Metabolism	Energy Metabolism	Carbon fixation in photosynthetic organisms	0.646	0.649	0.625	0.689	0.651	0.637	0.639	0.61	0.6	0.636	0.642	0.687	0.675	0.69	0.642	0.69	0.615	0.666	0.663	0.649	0.696	0.638	0.65	0.619	0.692	0.673	0.694	0.679	0.613	0.634	0.577	0.513	0.622	0.643	0.635	0.659	0.658	0.633	0.622	0.626
	Purine metabolism	0.007	14.677	0.730328	1	NotSig	Metabolism	Nucleotide Metabolism	Purine metabolism	2.614	2.623	2.597	2.688	2.6	2.584	2.661	2.561	2.492	2.64	2.587	2.729	2.683	2.761	2.693	2.697	2.682	2.667	2.704	2.705	2.705	2.593	2.293	2.659	2.733	2.705	2.728	2.71	2.437	2.544	2.559	2.031	2.562	2.621	2.533	2.606	2.542	2.591	2.581	2.621
	Inositol phosphate metabolism	-0.018	10.281	0.747993	1	NotSig	Metabolism	Carbohydrate Metabolism	Inositol phosphate metabolism	0.123	0.126	0.146	0.117	0.119	0.12	0.104	0.117	0.146	0.128	0.12	0.101	0.111	0.11	0.118	0.104	0.118	0.109	0.133	0.119	0.108	0.148	0.179	0.126	0.109	0.111	0.126	0.124	0.13	0.125	0.128	0.133	0.147	0.132	0.147	0.137	0.143	0.127	0.127	0.127
	Aminoacyl-tRNA biosynthesis	-0.008	13.767	0.761791	1	NotSig	Genetic Information Processing	Translation	Aminoacyl-tRNA biosynthesis	1.385	1.403	1.367	1.412	1.43	1.405	1.477	1.389	1.339	1.389	1.371	1.494	1.481	1.431	1.399	1.468	1.427	1.396	1.419	1.431	1.432	1.35	1.073	1.37	1.459	1.416	1.46	1.409	1.331	1.391	1.429	0.903	1.356	1.363	1.365	1.43	1.454	1.385	1.372	1.378
	Ribosome Biogenesis	-0.006	14.098	0.764194	1	NotSig	Genetic Information Processing	Translation	Ribosome Biogenesis	1.742	1.764	1.819	1.729	1.713	1.757	1.747	1.84	1.841	1.783	1.778	1.725	1.73	1.697	1.704	1.717	1.764	1.752	1.798	1.802	1.713	1.863	1.499	1.821	1.762	1.793	1.749	1.778	1.713	1.783	1.711	1.373	1.836	1.842	1.76	1.741	1.698	1.815	1.85	1.818
	Type I diabetes mellitus	0.011	9.131	0.766985	1	NotSig	Human Diseases	Metabolic Diseases	Type I diabetes mellitus	0.056	0.056	0.054	0.057	0.057	0.056	0.059	0.053	0.053	0.056	0.054	0.058	0.059	0.059	0.056	0.059	0.061	0.055	0.06	0.058	0.057	0.053	0.046	0.057	0.061	0.057	0.06	0.057	0.056	0.055	0.061	0.035	0.053	0.054	0.057	0.057	0.057	0.054	0.054	0.054
	beta-Alanine metabolism	0.016	11.036	0.777129	1	NotSig	Metabolism	Metabolism of Other Amino Acids	beta-Alanine metabolism	0.21	0.21	0.187	0.208	0.2	0.18	0.178	0.191	0.175	0.201	0.203	0.212	0.22	0.215	0.204	0.222	0.183	0.219	0.19	0.193	0.222	0.165	0.267	0.159	0.227	0.204	0.221	0.212	0.211	0.21	0.194	0.425	0.199	0.184	0.214	0.218	0.23	0.224	0.192	0.198
	Function unknown	0.012	14.106	0.792796	1	NotSig	Unclassified	Poorly Characterized	Function unknown	1.762	1.764	2.034	1.594	1.614	1.756	1.586	2.006	2.171	1.914	1.967	1.524	1.523	1.526	1.714	1.479	1.757	1.828	1.842	1.726	1.596	2.031	1.784	1.759	1.435	1.706	1.483	1.729	2.012	1.934	1.762	2.076	2.065	2.034	1.952	1.651	1.552	1.956	2.032	1.939
	Phenylalanine metabolism	-0.019	10.669	0.800149	1	NotSig	Metabolism	Amino Acid Metabolism	Phenylalanine metabolism	0.161	0.165	0.164	0.152	0.154	0.151	0.129	0.167	0.18	0.161	0.182	0.15	0.155	0.146	0.155	0.144	0.137	0.178	0.148	0.124	0.163	0.148	0.239	0.126	0.122	0.14	0.126	0.155	0.181	0.185	0.139	0.32	0.179	0.167	0.185	0.168	0.187	0.182	0.165	0.168
	DNA replication	-0.006	12.929	0.811786	1	NotSig	Genetic Information Processing	Replication and Repair	DNA replication	0.775	0.784	0.765	0.806	0.785	0.772	0.798	0.767	0.74	0.777	0.764	0.842	0.813	0.813	0.779	0.818	0.787	0.781	0.807	0.811	0.803	0.771	0.636	0.774	0.853	0.814	0.836	0.806	0.712	0.757	0.76	0.497	0.759	0.776	0.756	0.788	0.775	0.771	0.773	0.771
	Bisphenol degradation	-0.028	8.395	0.8142	1	NotSig	Metabolism	Xenobiotics Biodegradation and Metabolism	Bisphenol degradation	0.033	0.034	0.03	0.037	0.034	0.042	0.033	0.013	0.022	0.026	0.028	0.046	0.035	0.036	0.044	0.039	0.027	0.024	0.042	0.026	0.034	0.031	0.02	0.027	0.027	0.024	0.035	0.027	0.031	0.026	0.038	0.089	0.026	0.034	0.043	0.039	0.039	0.031	0.018	0.024
	Ether lipid metabolism	-0.066	4.257	0.817059	1	NotSig	Metabolism	Lipid Metabolism	Ether lipid metabolism	0.002	0.002	0.001	0.001	0.003	0.003	0.005	0.001	0.002	0.001	0.001	0.001	0.001	0.001	0.002	0.001	0.002	0.001	0.001	0.002	0	0.002	0.001	0.003	0.001	0.001	0.001	0.001	0.003	0.001	0.005	0.009	0.001	0.001	0.005	0.001	0.001	0.003	0.001	0.001
	Protein folding and associated processing	-0.003	13.033	0.81738	1	NotSig	Unclassified	Genetic Information Processing	Protein folding and associated processing	0.833	0.843	0.846	0.851	0.833	0.804	0.764	0.809	0.825	0.838	0.843	0.834	0.847	0.855	0.839	0.843	0.811	0.837	0.855	0.817	0.843	0.837	0.8	0.812	0.852	0.821	0.881	0.849	0.862	0.838	0.826	0.823	0.848	0.844	0.852	0.879	0.897	0.846	0.832	0.839
	Tryptophan metabolism	-0.017	10.949	0.825812	1	NotSig	Metabolism	Amino Acid Metabolism	Tryptophan metabolism	0.195	0.2	0.189	0.156	0.203	0.182	0.171	0.198	0.209	0.178	0.181	0.17	0.192	0.147	0.172	0.183	0.167	0.172	0.16	0.165	0.165	0.17	0.278	0.165	0.172	0.17	0.179	0.166	0.231	0.214	0.229	0.52	0.206	0.176	0.235	0.218	0.241	0.226	0.195	0.19
	Mismatch repair	0.006	13.174	0.829007	1	NotSig	Genetic Information Processing	Replication and Repair	Mismatch repair	0.922	0.926	0.904	0.977	0.922	0.918	0.943	0.918	0.878	0.928	0.919	0.983	0.957	0.983	0.925	0.975	0.93	0.94	0.953	0.97	0.968	0.927	0.767	0.916	1.024	0.977	1	0.971	0.844	0.893	0.86	0.6	0.899	0.929	0.874	0.922	0.893	0.906	0.922	0.92
	Terpenoid backbone biosynthesis	0.006	12.661	0.829661	1	NotSig	Metabolism	Metabolism of Terpenoids and Polyketides	Terpenoid backbone biosynthesis	0.647	0.649	0.608	0.698	0.661	0.631	0.666	0.608	0.579	0.643	0.632	0.682	0.687	0.717	0.666	0.702	0.666	0.67	0.665	0.675	0.702	0.603	0.536	0.631	0.71	0.681	0.715	0.69	0.581	0.61	0.624	0.46	0.599	0.614	0.609	0.656	0.653	0.623	0.612	0.629
	Isoquinoline alkaloid biosynthesis	-0.015	9.395	0.830598	1	NotSig	Metabolism	Biosynthesis of Other Secondary Metabolites	Isoquinoline alkaloid biosynthesis	0.067	0.068	0.067	0.078	0.061	0.062	0.056	0.067	0.071	0.07	0.082	0.065	0.068	0.073	0.064	0.067	0.058	0.089	0.065	0.056	0.084	0.062	0.072	0.054	0.057	0.069	0.057	0.074	0.063	0.074	0.045	0.068	0.07	0.073	0.07	0.066	0.07	0.074	0.068	0.071
	Homologous recombination	-0.005	13.439	0.837283	1	NotSig	Genetic Information Processing	Replication and Repair	Homologous recombination	1.104	1.117	1.093	1.16	1.095	1.102	1.124	1.101	1.063	1.112	1.101	1.179	1.143	1.161	1.104	1.156	1.112	1.117	1.149	1.155	1.144	1.12	0.908	1.1	1.208	1.164	1.184	1.151	1.034	1.08	1.068	0.739	1.092	1.126	1.078	1.112	1.081	1.113	1.113	1.104
	Cyanoamino acid metabolism	-0.006	10.879	0.838759	1	NotSig	Metabolism	Metabolism of Other Amino Acids	Cyanoamino acid metabolism	0.187	0.189	0.19	0.174	0.188	0.189	0.199	0.212	0.204	0.192	0.196	0.187	0.18	0.178	0.181	0.171	0.191	0.192	0.175	0.18	0.183	0.184	0.215	0.183	0.179	0.186	0.16	0.18	0.197	0.201	0.18	0.187	0.197	0.192	0.191	0.175	0.181	0.193	0.196	0.191
	Epithelial cell signaling in Helicobacter pylori infection	-0.008	9.844	0.843379	1	NotSig	Human Diseases	Infectious Diseases	Epithelial cell signaling in Helicobacter pylori infection	0.091	0.093	0.087	0.096	0.084	0.089	0.088	0.097	0.08	0.09	0.095	0.097	0.095	0.098	0.087	0.102	0.081	0.099	0.092	0.097	0.1	0.085	0.09	0.083	0.106	0.103	0.101	0.1	0.078	0.093	0.064	0.08	0.09	0.095	0.081	0.093	0.089	0.096	0.095	0.093
	Nitrotoluene degradation	-0.017	9.071	0.845969	1	NotSig	Metabolism	Xenobiotics Biodegradation and Metabolism	Nitrotoluene degradation	0.053	0.055	0.054	0.058	0.056	0.046	0.036	0.037	0.049	0.052	0.053	0.048	0.068	0.058	0.052	0.063	0.049	0.06	0.047	0.047	0.063	0.057	0.058	0.045	0.04	0.038	0.064	0.053	0.046	0.06	0.04	0.097	0.051	0.046	0.058	0.078	0.094	0.049	0.043	0.053
	Fatty acid metabolism	-0.012	11.357	0.861123	1	NotSig	Metabolism	Lipid Metabolism	Fatty acid metabolism	0.259	0.265	0.242	0.217	0.26	0.257	0.24	0.266	0.262	0.234	0.233	0.236	0.249	0.203	0.231	0.255	0.23	0.212	0.224	0.239	0.211	0.231	0.321	0.225	0.268	0.246	0.258	0.225	0.31	0.273	0.302	0.625	0.269	0.236	0.296	0.277	0.291	0.289	0.266	0.248
	Valine, leucine and isoleucine degradation	0.01	11.473	0.86445	1	NotSig	Metabolism	Amino Acid Metabolism	Valine, leucine and isoleucine degradation	0.284	0.285	0.251	0.26	0.309	0.259	0.267	0.241	0.249	0.249	0.237	0.273	0.297	0.269	0.267	0.309	0.267	0.247	0.248	0.281	0.261	0.234	0.316	0.244	0.302	0.262	0.323	0.264	0.29	0.276	0.32	0.636	0.257	0.224	0.323	0.319	0.344	0.282	0.246	0.256
	Tropane, piperidine and pyridine alkaloid biosynthesis	0.007	10.159	0.864706	1	NotSig	Metabolism	Biosynthesis of Other Secondary Metabolites	Tropane, piperidine and pyridine alkaloid biosynthesis	0.114	0.115	0.116	0.129	0.11	0.108	0.098	0.107	0.117	0.119	0.13	0.113	0.116	0.126	0.121	0.11	0.111	0.137	0.113	0.098	0.129	0.108	0.123	0.104	0.095	0.105	0.095	0.119	0.115	0.12	0.098	0.131	0.118	0.118	0.117	0.111	0.119	0.119	0.11	0.12
	Germination	0.033	2.769	0.880666	1	NotSig	Unclassified	Cellular Processes and Signaling	Germination	0.001	0.001	0.001	0.001	0.001	0.001	0.001	0	0	0	0	0.002	0.001	0.001	0.001	0.001	0	0	0.001	0	0.001	0.002	0	0.001	0.001	0.001	0	0	0.001	0.001	0.001	0	0	0.001	0	0.001	0.001	0	0	0
	Proteasome	-0.011	8.265	0.894614	1	NotSig	Genetic Information Processing	Folding, Sorting and Degradation	Proteasome	0.031	0.031	0.023	0.035	0.033	0.031	0.028	0.019	0.016	0.027	0.025	0.039	0.035	0.038	0.034	0.036	0.03	0.028	0.034	0.028	0.035	0.026	0.029	0.029	0.041	0.031	0.04	0.034	0.027	0.024	0.037	0.023	0.022	0.024	0.032	0.035	0.037	0.027	0.023	0.023
	Lipid metabolism	-0.006	10.531	0.899736	1	NotSig	Unclassified	Metabolism	Lipid metabolism	0.147	0.149	0.162	0.132	0.14	0.144	0.145	0.179	0.174	0.145	0.16	0.135	0.132	0.127	0.132	0.123	0.136	0.146	0.144	0.134	0.125	0.143	0.179	0.135	0.134	0.141	0.122	0.138	0.164	0.166	0.138	0.23	0.175	0.162	0.149	0.139	0.152	0.162	0.157	0.164
	Tyrosine metabolism	-0.004	11.858	0.90055	1	NotSig	Metabolism	Amino Acid Metabolism	Tyrosine metabolism	0.369	0.373	0.378	0.34	0.353	0.382	0.375	0.42	0.407	0.37	0.392	0.349	0.341	0.323	0.346	0.352	0.354	0.374	0.358	0.355	0.351	0.339	0.416	0.334	0.366	0.38	0.319	0.355	0.396	0.403	0.373	0.466	0.398	0.392	0.383	0.343	0.336	0.404	0.404	0.384
	Mineral absorption	0.009	8.157	0.914615	1	NotSig	Organismal Systems	Digestive System	Mineral absorption	0.029	0.029	0.032	0.031	0.023	0.025	0.024	0.034	0.035	0.032	0.036	0.022	0.024	0.026	0.024	0.023	0.026	0.036	0.031	0.023	0.033	0.032	0.014	0.031	0.033	0.032	0.021	0.029	0.044	0.033	0.029	0.018	0.034	0.035	0.034	0.026	0.027	0.034	0.035	0.031
	Cytoskeleton proteins	-0.004	11.345	0.921294	1	NotSig	Cellular Processes	Cell Motility	Cytoskeleton proteins	0.259	0.262	0.241	0.281	0.26	0.246	0.255	0.254	0.233	0.258	0.266	0.291	0.289	0.286	0.255	0.293	0.24	0.286	0.257	0.261	0.298	0.242	0.196	0.213	0.283	0.276	0.284	0.276	0.261	0.265	0.23	0.189	0.242	0.25	0.248	0.272	0.28	0.267	0.248	0.248
	Lysine degradation	0.007	10.772	0.92463	1	NotSig	Metabolism	Amino Acid Metabolism	Lysine degradation	0.174	0.175	0.162	0.147	0.179	0.165	0.148	0.157	0.158	0.153	0.146	0.157	0.165	0.144	0.155	0.179	0.155	0.136	0.148	0.171	0.138	0.152	0.213	0.154	0.189	0.162	0.193	0.152	0.193	0.172	0.204	0.479	0.168	0.145	0.201	0.19	0.198	0.185	0.165	0.16
	One carbon pool by folate	0.003	12.789	0.9255	1	NotSig	Metabolism	Metabolism of Cofactors and Vitamins	One carbon pool by folate	0.706	0.71	0.669	0.779	0.696	0.673	0.713	0.662	0.619	0.707	0.698	0.76	0.742	0.799	0.728	0.754	0.717	0.748	0.746	0.73	0.779	0.678	0.599	0.688	0.774	0.763	0.774	0.765	0.612	0.665	0.66	0.475	0.666	0.692	0.676	0.705	0.686	0.685	0.667	0.692
	Butanoate metabolism	-0.003	12.62	0.93164	1	NotSig	Metabolism	Carbohydrate Metabolism	Butanoate metabolism	0.626	0.633	0.596	0.58	0.644	0.626	0.607	0.591	0.6	0.582	0.573	0.617	0.632	0.562	0.588	0.658	0.607	0.545	0.604	0.628	0.564	0.582	0.723	0.578	0.678	0.6	0.677	0.576	0.62	0.627	0.709	0.993	0.609	0.584	0.68	0.682	0.706	0.63	0.61	0.593
	Geraniol degradation	-0.01	9.404	0.941366	1	NotSig	Metabolism	Metabolism of Terpenoids and Polyketides	Geraniol degradation	0.067	0.068	0.051	0.055	0.061	0.05	0.049	0.051	0.051	0.051	0.052	0.055	0.065	0.054	0.059	0.063	0.046	0.055	0.044	0.048	0.057	0.045	0.116	0.048	0.06	0.054	0.063	0.053	0.08	0.067	0.072	0.332	0.064	0.047	0.084	0.075	0.087	0.085	0.052	0.057
	Secondary bile acid biosynthesis	-0.019	2.732	0.952621	1	NotSig	Metabolism	Lipid Metabolism	Secondary bile acid biosynthesis	0.001	0.001	0	0	0.002	0.001	0	0	0.001	0	0	0.001	0	0	0	0	0	0	0	0	0	0.002	0.002	0.001	0.001	0	0	0	0.001	0	0.001	0.002	0	0	0.002	0	0	0	0	0
	Antigen processing and presentation	-0.005	7.894	0.961196	1	NotSig	Organismal Systems	Immune System	Antigen processing and presentation	0.024	0.024	0.016	0.028	0.022	0.025	0.021	0.017	0.011	0.02	0.021	0.032	0.024	0.031	0.024	0.028	0.018	0.023	0.024	0.024	0.028	0.022	0.027	0.023	0.036	0.028	0.033	0.028	0.019	0.017	0.014	0.022	0.017	0.022	0.02	0.023	0.019	0.022	0.02	0.019
	Progesterone-mediated oocyte maturation	-0.005	7.894	0.961196	1	NotSig	Organismal Systems	Endocrine System	Progesterone-mediated oocyte maturation	0.024	0.024	0.016	0.028	0.022	0.025	0.021	0.017	0.011	0.02	0.021	0.032	0.024	0.031	0.024	0.028	0.018	0.023	0.024	0.024	0.028	0.022	0.027	0.023	0.036	0.028	0.033	0.028	0.019	0.017	0.014	0.022	0.017	0.022	0.02	0.023	0.019	0.022	0.02	0.019
	DNA repair and recombination proteins	-0.001	14.994	0.964804	1	NotSig	Genetic Information Processing	Replication and Repair	DNA repair and recombination proteins	3.25	3.278	3.227	3.386	3.22	3.226	3.306	3.25	3.17	3.282	3.263	3.426	3.346	3.395	3.301	3.346	3.31	3.32	3.375	3.339	3.364	3.268	2.743	3.239	3.418	3.386	3.371	3.345	3.098	3.195	3.22	2.361	3.214	3.305	3.199	3.262	3.181	3.273	3.261	3.261
	Insulin signaling pathway	-0.001	9.357	0.971988	1	NotSig	Organismal Systems	Endocrine System	Insulin signaling pathway	0.065	0.066	0.068	0.065	0.074	0.071	0.068	0.059	0.068	0.064	0.059	0.063	0.061	0.067	0.07	0.06	0.068	0.056	0.067	0.064	0.059	0.079	0.054	0.073	0.049	0.06	0.067	0.064	0.085	0.062	0.077	0.057	0.066	0.065	0.075	0.067	0.067	0.062	0.061	0.061
	Synthesis and degradation of ketone bodies	-0.005	8.512	0.972162	1	NotSig	Metabolism	Lipid Metabolism	Synthesis and degradation of ketone bodies	0.036	0.037	0.026	0.031	0.053	0.037	0.046	0.026	0.03	0.024	0.019	0.034	0.04	0.032	0.032	0.044	0.037	0.02	0.022	0.04	0.026	0.024	0.039	0.04	0.043	0.03	0.045	0.027	0.029	0.03	0.048	0.111	0.026	0.019	0.045	0.042	0.049	0.031	0.026	0.028
	Prostate cancer	-0.002	7.895	0.981018	1	NotSig	Human Diseases	Cancers	Prostate cancer	0.024	0.024	0.016	0.028	0.022	0.025	0.021	0.017	0.011	0.02	0.021	0.032	0.024	0.031	0.024	0.028	0.018	0.023	0.024	0.024	0.028	0.022	0.027	0.023	0.036	0.028	0.033	0.028	0.019	0.017	0.014	0.023	0.017	0.022	0.02	0.023	0.019	0.022	0.02	0.019
	Nucleotide excision repair	0	12.096	0.991218	1	NotSig	Genetic Information Processing	Replication and Repair	Nucleotide excision repair	0.436	0.44	0.416	0.471	0.446	0.422	0.451	0.426	0.399	0.442	0.432	0.477	0.476	0.479	0.443	0.47	0.445	0.456	0.45	0.448	0.475	0.424	0.344	0.419	0.482	0.46	0.475	0.463	0.387	0.426	0.42	0.263	0.416	0.423	0.419	0.45	0.454	0.427	0.422	0.427
	Pyrimidine metabolism	0	14.364	0.991705	1	NotSig	Metabolism	Nucleotide Metabolism	Pyrimidine metabolism	2.1	2.117	2.041	2.2	2.106	2.078	2.178	2.072	1.941	2.1	2.058	2.264	2.19	2.254	2.124	2.232	2.134	2.137	2.154	2.223	2.193	2.066	1.783	2.123	2.337	2.237	2.281	2.2	1.863	2.024	1.995	1.42	2.022	2.08	2.002	2.104	2.042	2.067	2.068	2.081
	Adherens junction	0	-2.871	1	1	NotSig	Cellular Processes	Cell Communication	Adherens junction	0	0	0	0	0	0	0	0	0	0	0	0	0	0	0	0	0	0	0	0	0	0	0	0	0	0	0	0	0	0	0	0	0	0	0	0	0	0	0	0
	Arrhythmogenic right ventricular cardiomyopathy (ARVC)	0	-2.871	1	1	NotSig	Human Diseases	Cardiovascular Diseases	Arrhythmogenic right ventricular cardiomyopathy (ARVC)	0	0	0	0	0	0	0	0	0	0	0	0	0	0	0	0	0	0	0	0	0	0	0	0	0	0	0	0	0	0	0	0	0	0	0	0	0	0	0	0
	Biosynthesis of 12-, 14- and 16-membered macrolides	0	-2.871	1	1	NotSig	Metabolism	Metabolism of Terpenoids and Polyketides	Biosynthesis of 12-, 14- and 16-membered macrolides	0	0	0	0	0	0	0	0	0	0	0	0	0	0	0	0	0	0	0	0	0	0	0	0	0	0	0	0	0	0	0	0	0	0	0	0	0	0	0	0
	Biosynthesis of type II polyketide backbone	0	-2.871	1	1	NotSig	Metabolism	Metabolism of Terpenoids and Polyketides	Biosynthesis of type II polyketide backbone	0	0	0	0	0	0	0	0	0	0	0	0	0	0	0	0	0	0	0	0	0	0	0	0	0	0	0	0	0	0	0	0	0	0	0	0	0	0	0	0
	CAM ligands	0	-2.871	1	1	NotSig	Environmental Information Processing	Signaling Molecules and Interaction	CAM ligands	0	0	0	0	0	0	0	0	0	0	0	0	0	0	0	0	0	0	0	0	0	0	0	0	0	0	0	0	0	0	0	0	0	0	0	0	0	0	0	0
	Cell cycle - yeast	0	-2.871	1	1	NotSig	Cellular Processes	Cell Growth and Death	Cell cycle - yeast	0	0	0	0	0	0	0	0	0	0	0	0	0	0	0	0	0	0	0	0	0	0	0	0	0	0	0	0	0	0	0	0	0	0	0	0	0	0	0	0
	Cholinergic synapse	0	-2.871	1	1	NotSig	Organismal Systems	Nervous System	Cholinergic synapse	0	0	0	0	0	0	0	0	0	0	0	0	0	0	0	0	0	0	0	0	0	0	0	0	0	0	0	0	0	0	0	0	0	0	0	0	0	0	0	0
	Chronic myeloid leukemia	0	-2.871	1	1	NotSig	Human Diseases	Cancers	Chronic myeloid leukemia	0	0	0	0	0	0	0	0	0	0	0	0	0	0	0	0	0	0	0	0	0	0	0	0	0	0	0	0	0	0	0	0	0	0	0	0	0	0	0	0
	Clavulanic acid biosynthesis	0	-2.871	1	1	NotSig	Metabolism	Biosynthesis of Other Secondary Metabolites	Clavulanic acid biosynthesis	0	0	0	0	0	0	0	0	0	0	0	0	0	0	0	0	0	0	0	0	0	0	0	0	0	0	0	0	0	0	0	0	0	0	0	0	0	0	0	0
	Complement and coagulation cascades	0	-2.871	1	1	NotSig	Organismal Systems	Immune System	Complement and coagulation cascades	0	0	0	0	0	0	0	0	0	0	0	0	0	0	0	0	0	0	0	0	0	0	0	0	0	0	0	0	0	0	0	0	0	0	0	0	0	0	0	0
	Cytokine receptors	0	-2.871	1	1	NotSig	Environmental Information Processing	Signaling Molecules and Interaction	Cytokine receptors	0	0	0	0	0	0	0	0	0	0	0	0	0	0	0	0	0	0	0	0	0	0	0	0	0	0	0	0	0	0	0	0	0	0	0	0	0	0	0	0
	Cytokine-cytokine receptor interaction	0	-2.871	1	1	NotSig	Environmental Information Processing	Signaling Molecules and Interaction	Cytokine-cytokine receptor interaction	0	0	0	0	0	0	0	0	0	0	0	0	0	0	0	0	0	0	0	0	0	0	0	0	0	0	0	0	0	0	0	0	0	0	0	0	0	0	0	0
	Cytosolic DNA-sensing pathway	0	-2.871	1	1	NotSig	Organismal Systems	Immune System	Cytosolic DNA-sensing pathway	0	0	0	0	0	0	0	0	0	0	0	0	0	0	0	0	0	0	0	0	0	0	0	0	0	0	0	0	0	0	0	0	0	0	0	0	0	0	0	0
	Dilated cardiomyopathy (DCM)	0	-2.871	1	1	NotSig	Human Diseases	Cardiovascular Diseases	Dilated cardiomyopathy (DCM)	0	0	0	0	0	0	0	0	0	0	0	0	0	0	0	0	0	0	0	0	0	0	0	0	0	0	0	0	0	0	0	0	0	0	0	0	0	0	0	0
	ECM-receptor interaction	0	-2.871	1	1	NotSig	Environmental Information Processing	Signaling Molecules and Interaction	ECM-receptor interaction	0	0	0	0	0	0	0	0	0	0	0	0	0	0	0	0	0	0	0	0	0	0	0	0	0	0	0	0	0	0	0	0	0	0	0	0	0	0	0	0
	Endocrine and other factor-regulated calcium reabsorption	0	-2.871	1	1	NotSig	Organismal Systems	Excretory System	Endocrine and other factor-regulated calcium reabsorption	0	0	0	0	0	0	0	0	0	0	0	0	0	0	0	0	0	0	0	0	0	0	0	0	0	0	0	0	0	0	0	0	0	0	0	0	0	0	0	0
	ErbB signaling pathway	0	-2.871	1	1	NotSig	Environmental Information Processing	Signal Transduction	ErbB signaling pathway	0	0	0	0	0	0	0	0	0	0	0	0	0	0	0	0	0	0	0	0	0	0	0	0	0	0	0	0	0	0	0	0	0	0	0	0	0	0	0	0
	Fat digestion and absorption	0	-2.871	1	1	NotSig	Organismal Systems	Digestive System	Fat digestion and absorption	0	0	0	0	0	0	0	0	0	0	0	0	0	0	0	0	0	0	0	0	0	0	0	0	0	0	0	0	0	0	0	0	0	0	0	0	0	0	0	0
	Fc epsilon RI signaling pathway	0	-2.871	1	1	NotSig	Organismal Systems	Immune System	Fc epsilon RI signaling pathway	0	0	0	0	0	0	0	0	0	0	0	0	0	0	0	0	0	0	0	0	0	0	0	0	0	0	0	0	0	0	0	0	0	0	0	0	0	0	0	0
	Focal adhesion	0	-2.871	1	1	NotSig	Cellular Processes	Cell Communication	Focal adhesion	0	0	0	0	0	0	0	0	0	0	0	0	0	0	0	0	0	0	0	0	0	0	0	0	0	0	0	0	0	0	0	0	0	0	0	0	0	0	0	0
	GTP-binding proteins	0	-2.871	1	1	NotSig	Environmental Information Processing	Signaling Molecules and Interaction	GTP-binding proteins	0	0	0	0	0	0	0	0	0	0	0	0	0	0	0	0	0	0	0	0	0	0	0	0	0	0	0	0	0	0	0	0	0	0	0	0	0	0	0	0
	Gastric acid secretion	0	-2.871	1	1	NotSig	Organismal Systems	Digestive System	Gastric acid secretion	0	0	0	0	0	0	0	0	0	0	0	0	0	0	0	0	0	0	0	0	0	0	0	0	0	0	0	0	0	0	0	0	0	0	0	0	0	0	0	0
	Glioma	0	-2.871	1	1	NotSig	Human Diseases	Cancers	Glioma	0	0	0	0	0	0	0	0	0	0	0	0	0	0	0	0	0	0	0	0	0	0	0	0	0	0	0	0	0	0	0	0	0	0	0	0	0	0	0	0
	Glycan bindng proteins	0	-2.871	1	1	NotSig	Environmental Information Processing	Signaling Molecules and Interaction	Glycan bindng proteins	0	0	0	0	0	0	0	0	0	0	0	0	0	0	0	0	0	0	0	0	0	0	0	0	0	0	0	0	0	0	0	0	0	0	0	0	0	0	0	0
	Glycosaminoglycan biosynthesis - chondroitin sulfate	0	-2.871	1	1	NotSig	Metabolism	Glycan Biosynthesis and Metabolism	Glycosaminoglycan biosynthesis - chondroitin sulfate	0	0	0	0	0	0	0	0	0	0	0	0	0	0	0	0	0	0	0	0	0	0	0	0	0	0	0	0	0	0	0	0	0	0	0	0	0	0	0	0
	Hedgehog signaling pathway	0	-2.871	1	1	NotSig	Environmental Information Processing	Signal Transduction	Hedgehog signaling pathway	0	0	0	0	0	0	0	0	0	0	0	0	0	0	0	0	0	0	0	0	0	0	0	0	0	0	0	0	0	0	0	0	0	0	0	0	0	0	0	0
	Hematopoietic cell lineage	0	-2.871	1	1	NotSig	Organismal Systems	Immune System	Hematopoietic cell lineage	0	0	0	0	0	0	0	0	0	0	0	0	0	0	0	0	0	0	0	0	0	0	0	0	0	0	0	0	0	0	0	0	0	0	0	0	0	0	0	0
	Leishmaniasis	0	-2.871	1	1	NotSig	Human Diseases	Infectious Diseases	Leishmaniasis	0	0	0	0	0	0	0	0	0	0	0	0	0	0	0	0	0	0	0	0	0	0	0	0	0	0	0	0	0	0	0	0	0	0	0	0	0	0	0	0
	Leukocyte transendothelial migration	0	-2.871	1	1	NotSig	Organismal Systems	Immune System	Leukocyte transendothelial migration	0	0	0	0	0	0	0	0	0	0	0	0	0	0	0	0	0	0	0	0	0	0	0	0	0	0	0	0	0	0	0	0	0	0	0	0	0	0	0	0
	Long-term depression	0	-2.871	1	1	NotSig	Organismal Systems	Nervous System	Long-term depression	0	0	0	0	0	0	0	0	0	0	0	0	0	0	0	0	0	0	0	0	0	0	0	0	0	0	0	0	0	0	0	0	0	0	0	0	0	0	0	0
	Long-term potentiation	0	-2.871	1	1	NotSig	Organismal Systems	Nervous System	Long-term potentiation	0	0	0	0	0	0	0	0	0	0	0	0	0	0	0	0	0	0	0	0	0	0	0	0	0	0	0	0	0	0	0	0	0	0	0	0	0	0	0	0
	MAPK signaling pathway	0	-2.871	1	1	NotSig	Environmental Information Processing	Signal Transduction	MAPK signaling pathway	0	0	0	0	0	0	0	0	0	0	0	0	0	0	0	0	0	0	0	0	0	0	0	0	0	0	0	0	0	0	0	0	0	0	0	0	0	0	0	0
	Neuroactive ligand-receptor interaction	0	-2.871	1	1	NotSig	Environmental Information Processing	Signaling Molecules and Interaction	Neuroactive ligand-receptor interaction	0	0	0	0	0	0	0	0	0	0	0	0	0	0	0	0	0	0	0	0	0	0	0	0	0	0	0	0	0	0	0	0	0	0	0	0	0	0	0	0
	Neurotrophin signaling pathway	0	-2.871	1	1	NotSig	Organismal Systems	Nervous System	Neurotrophin signaling pathway	0	0	0	0	0	0	0	0	0	0	0	0	0	0	0	0	0	0	0	0	0	0	0	0	0	0	0	0	0	0	0	0	0	0	0	0	0	0	0	0
	Notch signaling pathway	0	-2.871	1	1	NotSig	Environmental Information Processing	Signal Transduction	Notch signaling pathway	0	0	0	0	0	0	0	0	0	0	0	0	0	0	0	0	0	0	0	0	0	0	0	0	0	0	0	0	0	0	0	0	0	0	0	0	0	0	0	0
	Olfactory transduction	0	-2.871	1	1	NotSig	Organismal Systems	Sensory System	Olfactory transduction	0	0	0	0	0	0	0	0	0	0	0	0	0	0	0	0	0	0	0	0	0	0	0	0	0	0	0	0	0	0	0	0	0	0	0	0	0	0	0	0
	Oocyte meiosis	0	-2.871	1	1	NotSig	Cellular Processes	Cell Growth and Death	Oocyte meiosis	0	0	0	0	0	0	0	0	0	0	0	0	0	0	0	0	0	0	0	0	0	0	0	0	0	0	0	0	0	0	0	0	0	0	0	0	0	0	0	0
	Other types of O-glycan biosynthesis	0	-2.871	1	1	NotSig	Metabolism	Glycan Biosynthesis and Metabolism	Other types of O-glycan biosynthesis	0	0	0	0	0	0	0	0	0	0	0	0	0	0	0	0	0	0	0	0	0	0	0	0	0	0	0	0	0	0	0	0	0	0	0	0	0	0	0	0
	Pancreatic cancer	0	-2.871	1	1	NotSig	Human Diseases	Cancers	Pancreatic cancer	0	0	0	0	0	0	0	0	0	0	0	0	0	0	0	0	0	0	0	0	0	0	0	0	0	0	0	0	0	0	0	0	0	0	0	0	0	0	0	0
	Pancreatic secretion	0	-2.871	1	1	NotSig	Organismal Systems	Digestive System	Pancreatic secretion	0	0	0	0	0	0	0	0	0	0	0	0	0	0	0	0	0	0	0	0	0	0	0	0	0	0	0	0	0	0	0	0	0	0	0	0	0	0	0	0
	Pathogenic Escherichia coli infection	0	-2.871	1	1	NotSig	Human Diseases	Infectious Diseases	Pathogenic Escherichia coli infection	0	0	0	0	0	0	0	0	0	0	0	0	0	0	0	0	0	0	0	0	0	0	0	0	0	0	0	0	0	0	0	0	0	0	0	0	0	0	0	0
	Phototransduction	0	-2.871	1	1	NotSig	Organismal Systems	Sensory System	Phototransduction	0	0	0	0	0	0	0	0	0	0	0	0	0	0	0	0	0	0	0	0	0	0	0	0	0	0	0	0	0	0	0	0	0	0	0	0	0	0	0	0
	Phototransduction - fly	0	-2.871	1	1	NotSig	Organismal Systems	Sensory System	Phototransduction - fly	0	0	0	0	0	0	0	0	0	0	0	0	0	0	0	0	0	0	0	0	0	0	0	0	0	0	0	0	0	0	0	0	0	0	0	0	0	0	0	0
	Regulation of actin cytoskeleton	0	-2.871	1	1	NotSig	Cellular Processes	Cell Motility	Regulation of actin cytoskeleton	0	0	0	0	0	0	0	0	0	0	0	0	0	0	0	0	0	0	0	0	0	0	0	0	0	0	0	0	0	0	0	0	0	0	0	0	0	0	0	0
	Rheumatoid arthritis	0	-2.871	1	1	NotSig	Human Diseases	Immune System Diseases	Rheumatoid arthritis	0	0	0	0	0	0	0	0	0	0	0	0	0	0	0	0	0	0	0	0	0	0	0	0	0	0	0	0	0	0	0	0	0	0	0	0	0	0	0	0
	Salivary secretion	0	-2.871	1	1	NotSig	Organismal Systems	Digestive System	Salivary secretion	0	0	0	0	0	0	0	0	0	0	0	0	0	0	0	0	0	0	0	0	0	0	0	0	0	0	0	0	0	0	0	0	0	0	0	0	0	0	0	0
	Sesquiterpenoid biosynthesis	0	-2.871	1	1	NotSig	Metabolism	Metabolism of Terpenoids and Polyketides	Sesquiterpenoid biosynthesis	0	0	0	0	0	0	0	0	0	0	0	0	0	0	0	0	0	0	0	0	0	0	0	0	0	0	0	0	0	0	0	0	0	0	0	0	0	0	0	0
	Spliceosome	0	-2.871	1	1	NotSig	Genetic Information Processing	Transcription	Spliceosome	0	0	0	0	0	0	0	0	0	0	0	0	0	0	0	0	0	0	0	0	0	0	0	0	0	0	0	0	0	0	0	0	0	0	0	0	0	0	0	0
	TGF-beta signaling pathway	0	-2.871	1	1	NotSig	Environmental Information Processing	Signal Transduction	TGF-beta signaling pathway	0	0	0	0	0	0	0	0	0	0	0	0	0	0	0	0	0	0	0	0	0	0	0	0	0	0	0	0	0	0	0	0	0	0	0	0	0	0	0	0
	Tight junction	0	-2.871	1	1	NotSig	Cellular Processes	Cell Communication	Tight junction	0	0	0	0	0	0	0	0	0	0	0	0	0	0	0	0	0	0	0	0	0	0	0	0	0	0	0	0	0	0	0	0	0	0	0	0	0	0	0	0
	VEGF signaling pathway	0	-2.871	1	1	NotSig	Environmental Information Processing	Signal Transduction	VEGF signaling pathway	0	0	0	0	0	0	0	0	0	0	0	0	0	0	0	0	0	0	0	0	0	0	0	0	0	0	0	0	0	0	0	0	0	0	0	0	0	0	0	0
	Vascular smooth muscle contraction	0	-2.871	1	1	NotSig	Organismal Systems	Circulatory System	Vascular smooth muscle contraction	0	0	0	0	0	0	0	0	0	0	0	0	0	0	0	0	0	0	0	0	0	0	0	0	0	0	0	0	0	0	0	0	0	0	0	0	0	0	0	0
	Wnt signaling pathway	0	-2.871	1	1	NotSig	Environmental Information Processing	Signal Transduction	Wnt signaling pathway	0	0	0	0	0	0	0	0	0	0	0	0	0	0	0	0	0	0	0	0	0	0	0	0	0	0	0	0	0	0	0	0	0	0	0	0	0	0	0	0
[truncated: 23 more columns]
